# Supplementary material for: 1-(2,3-Di-O-acetyl-4-chloro-4-de­oxy-6-O-tosyl-β-d-galactopyranos­yl)propan-2-one methanol 0.25-solvate
Source: Acta Crystallogr Sect E Struct Rep Online. 2008 Jul 19;64(Pt 8):o1558. doi: 10.1107/S1600536808022253 (PMC2962180; doi:10.1107/S1600536808022253)
Supplement: Supplementary file 1 [file e-64-o1558-sup1.cif]

##############################################################################
###                                                                        ###
###        Electronic paper (Acta Crystallographica Section E)             ###
###                                                                        ###
##############################################################################
#                                                                            #
# This CIF contains the data in a paper accepted for publication in Acta     #
# Crystallographica Section E. It conforms to the requirements of Notes      #
# for Authors for Section E, and has been peer reviewed under the auspices   #
# of the IUCr Commission on Journals.                                        #
#                                                                            #
# Full details of the Crystallographic Information File format               #
# are given in the paper "The Crystallographic Information File (CIF):       #
# a New Standard Archive File for Crystallography" by S. R. Hall, F. H.      #
# Allen and I. D. Brown [Acta Cryst. (1991), A47, 655-685].                  #
#                                                                            #
# The current version of the core CIF dictionary is obtainable from          #
# ftp://ftp.iucr.org/pub/cif_core.dic. The current version number is 2.4.    #
#                                                                            #
# Software is freely available for graphical display of the structure(s) in  #
# this CIF.  For information consult the CIF home page http://www.iucr.org/  #
# cif/home.html                                                              #
#                                                                            #
# This file may be used for bona fide research purposes within the           #
# scientific community so long as proper attribution is given to the journal # 
# article from which it was obtained.                                        #
#                                                                            #
##############################################################################
                                             
data_global
_audit_creation_method     'form.cif (version 2.0)'
_journal_data_validation_number     ?
_journal_date_recd_electronic     2008-03-27
_journal_date_accepted     2008-07-16
_journal_name_full     'Acta Crystallographica, Section E'
_journal_year     2008
_journal_volume     64
_journal_issue      8
_journal_page_first     o1558
_journal_page_last     o1558
_journal_paper_category     QO
_journal_coeditor_code     BH2169
_publ_contact_author_name     'Yan Lin'
_publ_contact_author_address
;
      Institute of pharmacy,
      Henan University,
      Kaifeng, Henan 475001,
      People's Republic of China
;
_publ_contact_author_email     yanlin0378@163.com
_publ_contact_author_fax     ?
_publ_contact_author_phone     '03783880680'
_publ_section_title
;\
1-(2,3-Di-<i>O</i>-acetyl-4-chloro-4-deoxy-6-<i>O</i>-tosyl-\b-D-\
galactopyranosyl)propan-2-one methanol 0.25-solvate
;
loop_
    _publ_author_name
    _publ_author_address
    "Yan, Lin"
;
Institute of Pharmacy
Henan University
Kaifeng
Henan 475001
People's Republic of China
;
    "Liu, Feng-Wu"
;
New Drug Research and Development Center
Zhengzhou University
Zhengzhou
Henan 450052
People's Republic of China
;
    "Liu, Hong-Min"
;
New Drug Research and Development Center
Zhengzhou University
Zhengzhou
Henan 450052
People's Republic of China
;
data_I
_audit_creation_method     SHELXL97
_chemical_name_systematic
;
1-(2,3-Di-<i>O</i>-acetyl-4-chloro-4-deoxy-6-<i>O</i>-tosyl-\b-D-
galactopyranosyl)propan-2-one methanol 0.25-solvate
;
_chemical_name_common     ?
_chemical_formula_moiety     'C20 H25 Cl O9 S, 0.25(C H4 O)'
_chemical_formula_sum     'C20.25 H26 Cl O9.25 S'
_chemical_formula_iupac     'C20 H25 Cl O9 S, 0.25C H4 O'
_chemical_formula_weight     484.92
_chemical_melting_point     ?
_symmetry_cell_setting     orthorhombic
_symmetry_space_group_name_H-M     'P 21 21 21'
_symmetry_space_group_name_Hall     'P 2ac 2ab'
loop_
    _symmetry_equiv_pos_as_xyz
    'x, y, z'
    '-x+1/2, -y, z+1/2'
    '-x, y+1/2, -z+1/2'
    'x+1/2, -y+1/2, -z'
_cell_length_a     7.3300(15)
_cell_length_b     14.608(3)
_cell_length_c     22.329(5)
_cell_angle_alpha     90.00
_cell_angle_beta     90.00
_cell_angle_gamma     90.00
_cell_volume     2390.9(8)
_cell_formula_units_Z     4
_cell_measurement_reflns_used     399
_cell_measurement_theta_min     2
_cell_measurement_theta_max     25.1
_cell_measurement_temperature     291(2)
_exptl_crystal_description     prism
_exptl_crystal_colour     Colourless
_exptl_crystal_size_max     0.20
_exptl_crystal_size_mid     0.17
_exptl_crystal_size_min     0.16
_exptl_crystal_density_diffrn     1.347
_exptl_crystal_density_meas     ?
_exptl_crystal_density_method     'not measured'
_exptl_crystal_F_000     1018
_exptl_absorpt_coefficient_mu     0.294
_exptl_absorpt_correction_type     multi-scan
_exptl_absorpt_process_details     '(SADABS; Bruker, 2001)'
_exptl_absorpt_correction_T_min     0.9435
_exptl_absorpt_correction_T_max     0.9544
_exptl_special_details
;
;
_diffrn_ambient_temperature     291(2)
_diffrn_radiation_type     MoK\a
_diffrn_radiation_wavelength     0.71073
_diffrn_radiation_source     'fine-focus sealed tube'
_diffrn_radiation_monochromator     graphite
_diffrn_measurement_device_type     'Bruker SMART APEX CCD area-detector'
_diffrn_measurement_method     '0.3\% wide \w'
_diffrn_detector_area_resol_mean     ?
_diffrn_reflns_number     7242
_diffrn_reflns_av_R_equivalents     0.0519
_diffrn_reflns_av_sigmaI/netI     0.0699
_diffrn_reflns_theta_min     1.67
_diffrn_reflns_theta_max     25.25
_diffrn_reflns_theta_full     25.25
_diffrn_measured_fraction_theta_max     0.980
_diffrn_measured_fraction_theta_full     0.980
_diffrn_reflns_limit_h_min     -8
_diffrn_reflns_limit_h_max     8
_diffrn_reflns_limit_k_min     -17
_diffrn_reflns_limit_k_max     17
_diffrn_reflns_limit_l_min     -26
_diffrn_reflns_limit_l_max     26
_diffrn_standards_number     0
_diffrn_standards_interval_count     0
_diffrn_standards_interval_time     0
_diffrn_standards_decay_%     0
_refine_special_details
;
;
_reflns_number_total     4129
_reflns_number_gt     3274
_reflns_threshold_expression     I>2\s(I)
_refine_ls_structure_factor_coef     Fsqd
_refine_ls_matrix_type     full
_refine_ls_R_factor_all     0.0823
_refine_ls_R_factor_gt     0.0615
_refine_ls_wR_factor_gt     0.1412
_refine_ls_wR_factor_ref     0.1538
_refine_ls_goodness_of_fit_ref     1.002
_refine_ls_restrained_S_all     1.001
_refine_ls_number_reflns     4129
_refine_ls_number_parameters     304
_refine_ls_number_restraints     2
_refine_ls_hydrogen_treatment     constr
_refine_ls_weighting_scheme     calc
_refine_ls_weighting_details
         'calc w=1/[\s^2^(Fo^2^)+(0.0873P)^2^+0.6536P] where P=(Fo^2^+2Fc^2^)/3'
_atom_sites_solution_hydrogens     geom
_atom_sites_solution_primary     direct
_atom_sites_solution_secondary     difmap
_refine_ls_shift/su_max     0.000
_refine_ls_shift/su_mean     0.000
_refine_diff_density_max     0.190
_refine_diff_density_min     -0.294
_refine_ls_extinction_method     none
_refine_ls_extinction_coef     ?
_refine_ls_abs_structure_details     'Flack (1983), 1683 Friedel pairs'
_refine_ls_abs_structure_Flack     0.42(11)
loop_
    _atom_type_symbol
    _atom_type_description
    _atom_type_scat_dispersion_real
    _atom_type_scat_dispersion_imag
    _atom_type_scat_source
    'C' 'C' 0.0033 0.0016
                         'International Tables Vol C Tables 4.2.6.8 and 6.1.1.4'
    'H' 'H' 0.0000 0.0000
                         'International Tables Vol C Tables 4.2.6.8 and 6.1.1.4'
    'O' 'O' 0.0106 0.0060
                         'International Tables Vol C Tables 4.2.6.8 and 6.1.1.4'
    'Cl' 'Cl' 0.1484 0.1585
                         'International Tables Vol C Tables 4.2.6.8 and 6.1.1.4'
    'S' 'S' 0.1246 0.1234
                         'International Tables Vol C Tables 4.2.6.8 and 6.1.1.4'
_computing_data_collection     'SMART (Bruker, 2001)'
_computing_cell_refinement     'SAINT-Plus (Bruker, 2001)'
_computing_data_reduction     'SAINT-Plus (Bruker, 2001)'
_computing_structure_solution     'SHELXS97 (Sheldrick, 2008)'
_computing_structure_refinement     'SHELXL97 (Sheldrick, 2008)'
_computing_molecular_graphics     'SHELXL97 (Sheldrick, 2008)'
_computing_publication_material     'SHELXL97 (Sheldrick, 2008)'
loop_
    _atom_site_type_symbol
    _atom_site_label
    _atom_site_fract_x
    _atom_site_fract_y
    _atom_site_fract_z
    _atom_site_U_iso_or_equiv
    _atom_site_adp_type
    _atom_site_calc_flag
    _atom_site_refinement_flags
    _atom_site_occupancy
    _atom_site_disorder_assembly
    _atom_site_disorder_group
    S S1 0.32977(15) 0.92085(8) 0.03975(5) 0.0411(3) Uani d . 1 . .
    Cl Cl1 0.65974(18) 1.05079(11) 0.24709(5) 0.0662(4) Uani d . 1 . .
    O O1 0.7356(4) 1.1010(2) 0.11261(14) 0.0425(7) Uani d . 1 . .
    O O2 0.8839(8) 1.1761(3) -0.01365(18) 0.0918(16) Uani d . 1 . .
    O O3 1.1793(4) 1.1764(2) 0.16930(14) 0.0481(8) Uani d . 1 A .
    O O4 1.113(5) 1.3083(19) 0.2077(18) 0.054(11) Uani d P 0.21(5) A 1
    O O4' 1.132(2) 1.2846(17) 0.2385(15) 0.137(9) Uani d PD 0.79(5) A 2
    O O5 1.0691(4) 1.0491(2) 0.25895(13) 0.0512(8) Uani d . 1 . .
    O O6 1.2341(6) 0.9227(3) 0.2414(2) 0.0779(12) Uani d . 1 . .
    O O7 0.5241(4) 0.9533(2) 0.06115(13) 0.0453(8) Uani d . 1 . .
    O O8 0.3338(5) 0.9324(2) -0.02346(13) 0.0599(9) Uani d . 1 . .
    O O9 0.1958(4) 0.9671(2) 0.07483(15) 0.0507(8) Uani d . 1 . .
    O O10 1.184(7) 1.295(3) 0.3532(19) 0.205(15) Uiso d P 0.25 . .
    H H10 1.1133 1.2916 0.3250 0.308 Uiso calc PR 0.25 . .
    C C1 0.9128(6) 1.1430(3) 0.1106(2) 0.0389(10) Uani d . 1 . .
    H H1A 0.9924 1.1071 0.0843 0.047 Uiso calc R 1 . .
    C C2 0.9930(6) 1.1440(3) 0.17380(19) 0.0384(10) Uani d . 1 . .
    H H2A 0.9211 1.1834 0.2003 0.046 Uiso calc R 1 . .
    C C3 1.0018(6) 1.0463(3) 0.19808(18) 0.0400(10) Uani d . 1 . .
    H H3A 1.0880 1.0112 0.1736 0.048 Uiso calc R 1 . .
    C C4 0.8168(7) 1.0005(3) 0.19472(19) 0.0425(10) Uani d . 1 . .
    H H4A 0.8316 0.9356 0.2047 0.051 Uiso calc R 1 . .
    C C5 0.7433(7) 1.0076(3) 0.1312(2) 0.0423(11) Uani d . 1 . .
    H H5A 0.8257 0.9745 0.1043 0.051 Uiso calc R 1 . .
    C C6 0.5551(7) 0.9680(4) 0.1250(2) 0.0528(13) Uani d . 1 . .
    H H6A 0.5464 0.9105 0.1466 0.063 Uiso calc R 1 . .
    H H6B 0.4649 1.0100 0.1410 0.063 Uiso calc R 1 . .
    C C7 0.8895(7) 1.2381(3) 0.0847(2) 0.0525(12) Uani d . 1 . .
    H H7A 0.9911 1.2757 0.0979 0.063 Uiso calc R 1 . .
    H H7B 0.7790 1.2647 0.1012 0.063 Uiso calc R 1 . .
    C C8 0.8787(7) 1.2427(4) 0.0170(2) 0.0544(13) Uani d . 1 . .
    C C9 0.8655(10) 1.3370(4) -0.0087(3) 0.0760(18) Uani d . 1 . .
    H H9A 0.8524 1.3331 -0.0514 0.114 Uiso calc R 1 . .
    H H9B 0.9742 1.3706 0.0008 0.114 Uiso calc R 1 . .
    H H9C 0.7615 1.3677 0.0080 0.114 Uiso calc R 1 . .
    C C10 1.2286(8) 1.2513(4) 0.1997(4) 0.0768(19) Uani d . 1 . .
    C C11 1.4220(9) 1.2763(5) 0.1873(4) 0.101(3) Uani d . 1 A .
    H H11A 1.4464 1.3363 0.2029 0.152 Uiso calc R 1 . .
    H H11B 1.4430 1.2759 0.1449 0.152 Uiso calc R 1 . .
    H H11C 1.5014 1.2327 0.2063 0.152 Uiso calc R 1 . .
    C C12 1.1872(7) 0.9807(4) 0.2751(2) 0.0527(12) Uani d . 1 . .
    C C13 1.2456(10) 0.9929(6) 0.3384(3) 0.093(2) Uani d . 1 . .
    H H13A 1.3539 0.9577 0.3457 0.139 Uiso calc R 1 . .
    H H13B 1.1502 0.9726 0.3647 0.139 Uiso calc R 1 . .
    H H13C 1.2705 1.0565 0.3458 0.139 Uiso calc RD 1 . .
    C C14 0.3198(6) 0.8038(3) 0.05653(18) 0.0417(10) Uani d . 1 . .
    C C15 0.2354(7) 0.7735(3) 0.1088(2) 0.0492(12) Uani d . 1 . .
    H H15A 0.1912 0.8151 0.1368 0.059 Uiso calc R 1 . .
    C C16 0.2191(8) 0.6808(3) 0.1182(2) 0.0557(13) Uani d . 1 . .
    H H16A 0.1628 0.6605 0.1531 0.067 Uiso calc R 1 . .
    C C17 0.2823(7) 0.6174(3) 0.0783(2) 0.0524(13) Uani d . 1 . .
    C C18 0.3687(7) 0.6498(4) 0.0270(3) 0.0593(14) Uani d . 1 . .
    H H18A 0.4158 0.6077 -0.0002 0.071 Uiso calc R 1 . .
    C C19 0.3868(7) 0.7414(4) 0.0151(2) 0.0547(13) Uani d . 1 . .
    H H19A 0.4429 0.7613 -0.0199 0.066 Uiso calc R 1 . .
    C C20 0.2580(10) 0.5161(4) 0.0872(3) 0.0769(18) Uani d . 1 . .
    H H20A 0.2353 0.5037 0.1288 0.115 Uiso calc R 1 . .
    H H20B 0.3666 0.4847 0.0748 0.115 Uiso calc R 1 . .
    H H20D 0.1565 0.4952 0.0637 0.115 Uiso calc R 1 . .
    C C21 1.292(6) 1.229(3) 0.3514(17) 0.135(14) Uiso d PD 0.25 . .
    H H21A 1.2769 1.1924 0.3866 0.202 Uiso calc PR 0.25 . .
    H H21B 1.4149 1.2518 0.3496 0.202 Uiso calc PR 0.25 . .
    H H21C 1.2672 1.1930 0.3164 0.202 Uiso calc PRD 0.25 . .
loop_
    _atom_site_aniso_label
    _atom_site_aniso_U_11
    _atom_site_aniso_U_22
    _atom_site_aniso_U_33
    _atom_site_aniso_U_12
    _atom_site_aniso_U_13
    _atom_site_aniso_U_23
    S1 0.0419(6) 0.0444(6) 0.0369(5) -0.0053(5) -0.0003(5) -0.0019(5)
    Cl1 0.0561(7) 0.1008(11) 0.0417(6) -0.0185(8) 0.0082(6) -0.0121(6)
    O1 0.0387(16) 0.0413(18) 0.0476(18) -0.0039(13) -0.0022(14) 0.0046(14)
    O2 0.167(5) 0.053(2) 0.055(2) -0.008(3) -0.020(3) 0.002(2)
    O3 0.0376(16) 0.0496(18) 0.0570(19) -0.0041(16) 0.0007(15) -0.0052(15)
    O4 0.062(14) 0.026(14) 0.07(2) -0.006(9) -0.013(12) -0.011(12)
    O4' 0.086(6) 0.121(12) 0.20(2) -0.026(7) 0.017(10) -0.107(14)
    O5 0.0522(18) 0.065(2) 0.0363(18) 0.0044(17) -0.0092(14) -0.0027(16)
    O6 0.078(3) 0.083(3) 0.073(3) 0.026(2) -0.012(2) -0.003(2)
    O7 0.0475(17) 0.057(2) 0.0314(16) -0.0150(16) 0.0000(13) -0.0044(15)
    O8 0.069(2) 0.075(2) 0.0353(17) -0.013(2) -0.0064(16) 0.0054(15)
    O9 0.0485(18) 0.0431(18) 0.060(2) 0.0050(15) 0.0037(16) -0.0022(15)
    C1 0.041(2) 0.032(2) 0.044(3) -0.0023(19) 0.0048(19) 0.005(2)
    C2 0.035(2) 0.042(3) 0.039(2) 0.0004(19) 0.0023(18) -0.002(2)
    C3 0.044(2) 0.046(3) 0.030(2) 0.000(2) 0.0017(18) -0.002(2)
    C4 0.051(3) 0.037(2) 0.039(2) -0.006(2) 0.002(2) -0.0006(18)
    C5 0.046(3) 0.043(3) 0.037(2) -0.006(2) 0.0000(19) 0.0007(19)
    C6 0.055(3) 0.061(3) 0.042(3) -0.024(3) 0.002(2) -0.004(2)
    C7 0.058(3) 0.043(3) 0.056(3) -0.001(2) 0.000(2) -0.002(2)
    C8 0.056(3) 0.045(3) 0.062(3) -0.008(2) -0.009(2) 0.014(3)
    C9 0.089(4) 0.054(3) 0.085(4) 0.001(3) -0.020(4) 0.027(3)
    C10 0.051(3) 0.054(4) 0.125(6) -0.007(3) -0.004(4) -0.033(4)
    C11 0.060(4) 0.079(5) 0.166(8) -0.026(3) -0.006(4) -0.015(5)
    C12 0.040(3) 0.069(3) 0.049(3) 0.004(3) -0.003(2) 0.012(3)
    C13 0.089(5) 0.139(6) 0.050(3) 0.041(5) -0.013(3) 0.006(4)
    C14 0.037(2) 0.048(2) 0.040(2) -0.006(2) -0.001(2) -0.0071(19)
    C15 0.061(3) 0.047(3) 0.040(3) 0.000(2) -0.001(2) -0.004(2)
    C16 0.077(4) 0.044(3) 0.046(3) -0.002(2) -0.004(3) 0.000(2)
    C17 0.056(3) 0.043(3) 0.059(3) 0.001(2) -0.021(3) -0.006(2)
    C18 0.048(3) 0.052(3) 0.077(4) 0.008(2) 0.000(3) -0.030(3)
    C19 0.051(3) 0.055(3) 0.059(3) -0.004(2) 0.010(2) -0.019(3)
    C20 0.090(4) 0.041(3) 0.099(5) 0.003(3) -0.032(4) -0.003(3)
_geom_special_details
;
;
loop_
    _geom_bond_atom_site_label_1
    _geom_bond_atom_site_label_2
    _geom_bond_site_symmetry_2
    _geom_bond_distance
    _geom_bond_publ_flag
    S1 O8 . 1.422(3) ?
    S1 O9 . 1.427(3) ?
    S1 O7 . 1.576(3) ?
    S1 C14 . 1.753(5) ?
    Cl1 C4 . 1.798(5) ?
    O1 C5 . 1.426(5) ?
    O1 C1 . 1.437(5) ?
    O2 C8 . 1.189(7) ?
    O3 C10 . 1.337(6) ?
    O3 C2 . 1.449(5) ?
    O4 C10 . 1.20(4) ?
    O4' C10 . 1.222(16) ?
    O5 C12 . 1.370(6) ?
    O5 C3 . 1.447(5) ?
    O6 C12 . 1.184(6) ?
    O7 C6 . 1.459(6) ?
    O10 C21 . 1.24(5) ?
    O10 H10 . 0.8200 ?
    C1 C7 . 1.515(6) ?
    C1 C2 . 1.530(6) ?
    C1 H1A . 0.9800 ?
    C2 C3 . 1.527(6) ?
    C2 H2A . 0.9800 ?
    C3 C4 . 1.514(7) ?
    C3 H3A . 0.9800 ?
    C4 C5 . 1.521(6) ?
    C4 H4A . 0.9800 ?
    C5 C6 . 1.503(6) ?
    C5 H5A . 0.9800 ?
    C6 H6A . 0.9700 ?
    C6 H6B . 0.9700 ?
    C7 C8 . 1.516(7) ?
    C7 H7A . 0.9700 ?
    C7 H7B . 0.9700 ?
    C8 C9 . 1.496(7) ?
    C9 H9A . 0.9600 ?
    C9 H9B . 0.9600 ?
    C9 H9C . 0.9600 ?
    C10 C11 . 1.490(8) ?
    C11 H11A . 0.9600 ?
    C11 H11B . 0.9600 ?
    C11 H11C . 0.9600 ?
    C12 C13 . 1.488(8) ?
    C13 H13A . 0.9600 ?
    C13 H13B . 0.9600 ?
    C13 H13C . 0.9600 ?
    C14 C19 . 1.388(6) ?
    C14 C15 . 1.393(6) ?
    C15 C16 . 1.375(7) ?
    C15 H15A . 0.9300 ?
    C16 C17 . 1.367(7) ?
    C16 H16A . 0.9300 ?
    C17 C18 . 1.392(7) ?
    C17 C20 . 1.503(8) ?
    C18 C19 . 1.371(8) ?
    C18 H18A . 0.9300 ?
    C19 H19A . 0.9300 ?
    C20 H20A . 0.9600 ?
    C20 H20B . 0.9600 ?
    C20 H20D . 0.9600 ?
    C21 H21A . 0.9600 ?
    C21 H21B . 0.9600 ?
    C21 H21C . 0.9600 ?
loop_
    _geom_angle_atom_site_label_1
    _geom_angle_atom_site_label_2
    _geom_angle_atom_site_label_3
    _geom_angle_site_symmetry_1
    _geom_angle_site_symmetry_3
    _geom_angle
    _geom_angle_publ_flag
    O8 S1 O9 . . 120.2(2) ?
    O8 S1 O7 . . 104.3(2) ?
    O9 S1 O7 . . 108.28(18) ?
    O8 S1 C14 . . 109.2(2) ?
    O9 S1 C14 . . 108.4(2) ?
    O7 S1 C14 . . 105.4(2) ?
    C5 O1 C1 . . 112.4(3) ?
    C10 O3 C2 . . 119.2(4) ?
    C12 O5 C3 . . 116.3(4) ?
    C6 O7 S1 . . 118.8(3) ?
    C21 O10 H10 . . 109.5 ?
    O1 C1 C7 . . 107.6(4) ?
    O1 C1 C2 . . 108.8(3) ?
    C7 C1 C2 . . 112.7(4) ?
    O1 C1 H1A . . 109.2 ?
    C7 C1 H1A . . 109.2 ?
    C2 C1 H1A . . 109.2 ?
    O3 C2 C3 . . 106.9(3) ?
    O3 C2 C1 . . 107.6(3) ?
    C3 C2 C1 . . 109.5(3) ?
    O3 C2 H2A . . 110.9 ?
    C3 C2 H2A . . 110.9 ?
    C1 C2 H2A . . 110.9 ?
    O5 C3 C4 . . 111.4(3) ?
    O5 C3 C2 . . 108.8(3) ?
    C4 C3 C2 . . 111.0(4) ?
    O5 C3 H3A . . 108.6 ?
    C4 C3 H3A . . 108.6 ?
    C2 C3 H3A . . 108.6 ?
    C3 C4 C5 . . 109.5(4) ?
    C3 C4 Cl1 . . 111.1(3) ?
    C5 C4 Cl1 . . 110.6(3) ?
    C3 C4 H4A . . 108.5 ?
    C5 C4 H4A . . 108.5 ?
    Cl1 C4 H4A . . 108.5 ?
    O1 C5 C6 . . 107.8(4) ?
    O1 C5 C4 . . 110.5(4) ?
    C6 C5 C4 . . 112.7(4) ?
    O1 C5 H5A . . 108.6 ?
    C6 C5 H5A . . 108.6 ?
    C4 C5 H5A . . 108.6 ?
    O7 C6 C5 . . 106.9(4) ?
    O7 C6 H6A . . 110.4 ?
    C5 C6 H6A . . 110.4 ?
    O7 C6 H6B . . 110.4 ?
    C5 C6 H6B . . 110.4 ?
    H6A C6 H6B . . 108.6 ?
    C1 C7 C8 . . 115.2(4) ?
    C1 C7 H7A . . 108.5 ?
    C8 C7 H7A . . 108.5 ?
    C1 C7 H7B . . 108.5 ?
    C8 C7 H7B . . 108.5 ?
    H7A C7 H7B . . 107.5 ?
    O2 C8 C9 . . 122.3(5) ?
    O2 C8 C7 . . 122.5(5) ?
    C9 C8 C7 . . 115.2(5) ?
    C8 C9 H9A . . 109.5 ?
    C8 C9 H9B . . 109.5 ?
    H9A C9 H9B . . 109.5 ?
    C8 C9 H9C . . 109.5 ?
    H9A C9 H9C . . 109.5 ?
    H9B C9 H9C . . 109.5 ?
    O4 C10 O4' . . 37.7(13) ?
    O4 C10 O3 . . 116.9(17) ?
    O4' C10 O3 . . 122.0(8) ?
    O4 C10 C11 . . 121.9(16) ?
    O4' C10 C11 . . 125.9(8) ?
    O3 C10 C11 . . 111.3(6) ?
    C10 C11 H11A . . 109.5 ?
    C10 C11 H11B . . 109.5 ?
    H11A C11 H11B . . 109.5 ?
    C10 C11 H11C . . 109.5 ?
    H11A C11 H11C . . 109.5 ?
    H11B C11 H11C . . 109.5 ?
    O6 C12 O5 . . 122.5(5) ?
    O6 C12 C13 . . 127.3(5) ?
    O5 C12 C13 . . 110.1(5) ?
    C12 C13 H13A . . 109.5 ?
    C12 C13 H13B . . 109.5 ?
    H13A C13 H13B . . 109.5 ?
    C12 C13 H13C . . 109.5 ?
    H13A C13 H13C . . 109.5 ?
    H13B C13 H13C . . 109.5 ?
    C19 C14 C15 . . 120.5(4) ?
    C19 C14 S1 . . 118.9(4) ?
    C15 C14 S1 . . 120.5(3) ?
    C16 C15 C14 . . 118.6(5) ?
    C16 C15 H15A . . 120.7 ?
    C14 C15 H15A . . 120.7 ?
    C17 C16 C15 . . 122.6(5) ?
    C17 C16 H16A . . 118.7 ?
    C15 C16 H16A . . 118.7 ?
    C16 C17 C18 . . 117.5(5) ?
    C16 C17 C20 . . 122.7(6) ?
    C18 C17 C20 . . 119.8(5) ?
    C19 C18 C17 . . 122.3(4) ?
    C19 C18 H18A . . 118.8 ?
    C17 C18 H18A . . 118.8 ?
    C18 C19 C14 . . 118.6(5) ?
    C18 C19 H19A . . 120.7 ?
    C14 C19 H19A . . 120.7 ?
    C17 C20 H20A . . 109.5 ?
    C17 C20 H20B . . 109.5 ?
    H20A C20 H20B . . 109.5 ?
    C17 C20 H20D . . 109.5 ?
    H20A C20 H20D . . 109.5 ?
    H20B C20 H20D . . 109.5 ?
    O10 C21 H21A . . 109.5 ?
    O10 C21 H21B . . 109.5 ?
    H21A C21 H21B . . 109.5 ?
    O10 C21 H21C . . 109.5 ?
    H21A C21 H21C . . 109.5 ?
    H21B C21 H21C . . 109.5 ?
loop_
    _geom_torsion_atom_site_label_1
    _geom_torsion_atom_site_label_2
    _geom_torsion_atom_site_label_3
    _geom_torsion_atom_site_label_4
    _geom_torsion_site_symmetry_1
    _geom_torsion_site_symmetry_2
    _geom_torsion_site_symmetry_3
    _geom_torsion_site_symmetry_4
    _geom_torsion
    _geom_torsion_publ_flag
    O8 S1 O7 C6 . . . . 167.7(4) ?
    O9 S1 O7 C6 . . . . 38.6(4) ?
    C14 S1 O7 C6 . . . . -77.2(4) ?
    C5 O1 C1 C7 . . . . 174.6(4) ?
    C5 O1 C1 C2 . . . . -63.0(5) ?
    C10 O3 C2 C3 . . . . -121.1(5) ?
    C10 O3 C2 C1 . . . . 121.3(5) ?
    O1 C1 C2 O3 . . . . 173.3(3) ?
    C7 C1 C2 O3 . . . . -67.5(5) ?
    O1 C1 C2 C3 . . . . 57.5(4) ?
    C7 C1 C2 C3 . . . . 176.7(4) ?
    C12 O5 C3 C4 . . . . 96.5(4) ?
    C12 O5 C3 C2 . . . . -140.9(4) ?
    O3 C2 C3 O5 . . . . 66.7(4) ?
    C1 C2 C3 O5 . . . . -177.1(3) ?
    O3 C2 C3 C4 . . . . -170.5(3) ?
    C1 C2 C3 C4 . . . . -54.3(5) ?
    O5 C3 C4 C5 . . . . 174.4(4) ?
    C2 C3 C4 C5 . . . . 53.1(5) ?
    O5 C3 C4 Cl1 . . . . 52.0(5) ?
    C2 C3 C4 Cl1 . . . . -69.4(4) ?
    C1 O1 C5 C6 . . . . -173.7(4) ?
    C1 O1 C5 C4 . . . . 62.8(5) ?
    C3 C4 C5 O1 . . . . -56.3(5) ?
    Cl1 C4 C5 O1 . . . . 66.5(4) ?
    C3 C4 C5 C6 . . . . -176.9(4) ?
    Cl1 C4 C5 C6 . . . . -54.2(5) ?
    S1 O7 C6 C5 . . . . -174.1(3) ?
    O1 C5 C6 O7 . . . . 74.9(5) ?
    C4 C5 C6 O7 . . . . -162.9(4) ?
    O1 C1 C7 C8 . . . . -81.7(5) ?
    C2 C1 C7 C8 . . . . 158.4(4) ?
    C1 C7 C8 O2 . . . . 1.7(8) ?
    C1 C7 C8 C9 . . . . -177.0(5) ?
    C2 O3 C10 O4 . . . . -31(2) ?
    C2 O3 C10 O4' . . . . 12(2) ?
    C2 O3 C10 C11 . . . . -177.5(5) ?
    C3 O5 C12 O6 . . . . 0.8(7) ?
    C3 O5 C12 C13 . . . . 179.5(5) ?
    O8 S1 C14 C19 . . . . 25.0(5) ?
    O9 S1 C14 C19 . . . . 157.6(4) ?
    O7 S1 C14 C19 . . . . -86.6(4) ?
    O8 S1 C14 C15 . . . . -151.0(4) ?
    O9 S1 C14 C15 . . . . -18.4(4) ?
    O7 S1 C14 C15 . . . . 97.4(4) ?
    C19 C14 C15 C16 . . . . -0.5(7) ?
    S1 C14 C15 C16 . . . . 175.4(4) ?
    C14 C15 C16 C17 . . . . 0.0(8) ?
    C15 C16 C17 C18 . . . . 1.1(8) ?
    C15 C16 C17 C20 . . . . -177.5(5) ?
    C16 C17 C18 C19 . . . . -1.8(8) ?
    C20 C17 C18 C19 . . . . 176.8(5) ?
    C17 C18 C19 C14 . . . . 1.3(8) ?
    C15 C14 C19 C18 . . . . -0.2(7) ?
    S1 C14 C19 C18 . . . . -176.2(4) ?
