# Supplementary material for: 1-(2,3-Di-O-acetyl-4-chloro-4-de­oxy-6-O-tosyl-β-d-galactopyranos­yl)propan-2-one methanol 0.25-solvate
Source: Acta Crystallogr Sect E Struct Rep Online. 2008 Jul 19;64(Pt 8):o1558. doi: 10.1107/S1600536808022253 (PMC2962180; doi:10.1107/S1600536808022253)
Supplement: Supplementary file 2 [file e-64-o1558-Isup2.hkl]

# 
# h,k,l, Fc-squared, Fo-squared, sigma(Fo-squared) and status flag 
# 
data_I
_shelx_title ' p212121 in P2(1)2(1)2(1)' 
_shelx_refln_list_code          4 
_shelx_F_calc_maximum      183.57 
_exptl_crystal_F_000      1018.00 
_reflns_d_resolution_high  0.8331 
 
loop_ 
 _symmetry_equiv_pos_as_xyz 
 'x, y, z' 
 '-x+1/2, -y, z+1/2' 
 '-x, y+1/2, -z+1/2' 
 'x+1/2, -y+1/2, -z' 
 
_cell_length_a     7.3300 
_cell_length_b    14.6077 
_cell_length_c    22.3293 
_cell_angle_alpha  90.000 
_cell_angle_beta   90.000 
_cell_angle_gamma  90.000 
 
_shelx_F_squared_multiplier     1.000 
 
loop_ 
 _refln_index_h 
 _refln_index_k 
 _refln_index_l 
 _refln_F_squared_calc 
 _refln_F_squared_meas 
 _refln_F_squared_sigma 
 _refln_observed_status 
   2   0   0    33697.38    26281.49   1676.51 o 
   4   0   0       16.99       24.67      8.22 o 
   6   0   0      789.02      823.35     23.64 o 
   8   0   0       16.15       18.50     15.42 o 
   1   1   0       33.93       27.26      3.08 o 
   2   1   0      561.02      489.43     17.99 o 
   3   1   0      493.03      515.78     16.45 o 
   4   1   0     3287.14     3796.00    131.57 o 
   5   1   0      391.93      470.86     22.10 o 
   7   1   0      228.03      246.13     13.88 o 
   8   1   0       85.55       71.93     17.97 o 
   0   2   0     9803.89     8625.15     38.03 o 
   1   2   0     7994.95     7964.07    545.82 o 
   2   2   0     2725.98     2679.23     37.00 o 
   3   2   0      889.22      931.45     15.42 o 
   4   2   0     2275.44     2645.36     74.01 o 
   5   2   0      100.85      125.90      7.01 o 
   6   2   0      757.42      775.65     16.30 o 
   7   2   0       10.61       29.08     12.33 o 
   8   2   0      141.25      106.63     18.73 o 
   1   3   0      440.73      369.82     21.07 o 
   2   3   0     7354.91     7152.39    172.17 o 
   3   3   0     1250.08     1333.59     58.59 o 
   4   3   0     1300.56     1377.06    175.26 o 
   5   3   0      164.01      198.39      6.00 o 
   6   3   0       72.50       70.36      9.12 o 
   7   3   0      233.96      233.47      8.78 o 
   8   3   0       78.83       76.80     10.08 o 
   0   4   0    17816.03    16189.51    102.79 o 
   1   4   0      846.68      763.79     44.71 o 
   2   4   0      945.66      924.75      5.98 o 
   3   4   0     2483.47     2791.32     53.45 o 
   4   4   0       37.20       37.00     10.28 o 
   5   4   0      145.47      122.68     10.28 o 
   6   4   0       50.57       48.67     10.10 o 
   7   4   0       65.33       60.12      7.80 o 
   8   4   0        2.59       26.73     15.42 o 
   1   5   0     1094.17     1019.68     51.40 o 
   2   5   0     2656.43     2463.45     34.95 o 
   3   5   0      872.34      787.32     37.52 o 
   4   5   0      272.25      250.29     26.21 o 
   5   5   0      184.44      173.32      4.80 o 
   6   5   0      100.60       95.99     15.56 o 
   7   5   0        3.72       47.39     46.77 o 
   8   5   0       55.17       35.55     13.46 o 
   0   6   0      247.75      201.47     20.56 o 
   1   6   0     1280.95     1473.89     92.51 o 
   2   6   0       44.12       35.70      8.22 o 
   3   6   0      908.30      818.36     48.83 o 
   4   6   0      163.94      187.16     21.59 o 
   5   6   0        1.33       14.39     10.28 o 
   6   6   0        3.65       20.02      9.25 o 
   7   6   0       37.56       82.06     25.70 o 
   8   6   0        9.57       12.48      9.25 o 
   1   7   0     2965.74     3311.80    100.22 o 
   3   7   0      871.95      768.15     19.53 o 
   5   7   0        0.57        8.83     22.61 o 
   6   7   0      135.42      167.84     16.45 o 
   7   7   0       85.88       74.89      6.99 o 
   8   7   0       19.04       21.59      8.22 o 
   0   8   0     1042.34      949.78     37.00 o 
   1   8   0      139.75      186.79     36.49 o 
   2   8   0       14.06       23.04     14.39 o 
   3   8   0     2844.80     2693.38     10.28 o 
   4   8   0      520.03      475.50     22.16 o 
   5   8   0        3.83       17.33     19.53 o 
   6   8   0      802.22      757.67     86.86 o 
   7   8   0       44.39       37.23     34.43 o 
   1   9   0     1273.64     1347.79     66.81 o 
   2   9   0     1763.32     1735.41     33.92 o 
   3   9   0      120.76       94.70     17.04 o 
   4   9   0      261.34      247.05     18.86 o 
   5   9   0       22.20       38.35      9.65 o 
   6   9   0       16.32       56.53     31.87 o 
   7   9   0        5.07        4.11      4.11 o 
   0  10   0     1126.74     1052.58     13.36 o 
   1  10   0      127.39      144.34     15.61 o 
   2  10   0     1680.58     1656.09     25.69 o 
   3  10   0     2706.30     2544.33     29.07 o 
   4  10   0      223.46      205.28     23.64 o 
   5  10   0      837.16      735.97     38.03 o 
   6  10   0       31.96       12.33     13.36 o 
   1  11   0      117.73       72.44     20.56 o 
   2  11   0      154.12      141.80     11.50 o 
   3  11   0      613.98      583.58     18.30 o 
   4  11   0      226.24      223.66     20.04 o 
   5  11   0      415.27      431.34     20.70 o 
   6  11   0        6.11       12.33      6.17 o 
   0  12   0      616.28      553.01     28.78 o 
   1  12   0      134.97      128.72     25.70 o 
   2  12   0      826.99      843.69     23.64 o 
   3  12   0       14.61       13.36     29.81 o 
   4  12   0       95.05      137.03     19.53 o 
   5  12   0       17.91       46.44     44.71 o 
   6  12   0        0.25       41.12     26.73 o 
   1  13   0      112.41      117.18     15.42 o 
   2  13   0      121.28      127.66      9.91 o 
   3  13   0      145.79      154.06     43.69 o 
   4  13   0       23.83       76.07     26.73 o 
   5  13   0        2.54       46.26     24.67 o 
   0  14   0       27.49       26.73     31.87 o 
   2  14   0        0.05       31.65     11.59 o 
   3  14   0       38.65       17.47     15.42 o 
   4  14   0       25.43       36.77      9.54 o 
   5  14   0       20.45       35.62     13.68 o 
   2  15   0        2.80       18.71     18.13 o 
   3  15   0        8.30       36.08     17.53 o 
   4  15   0        5.73       18.50     44.20 o 
   1  16   0        0.08       33.79     25.70 o 
   2  16   0       36.66       19.02     18.24 o 
   3  16   0       99.19       86.74     17.99 o 
   1  17   0      139.50      122.50     28.27 o 
   2  17   0       36.49       39.06     23.26 o 
   1   0   1     3083.08     2942.76    414.25 o 
   2   0   1    25856.51    28199.01   1672.92 o 
   3   0   1       91.61      106.55      5.29 o 
   4   0   1      461.04      500.09     16.55 o 
   5   0   1      197.44      215.96     22.10 o 
   6   0   1      708.10      726.83     21.59 o 
   7   0   1       89.27      108.38     12.85 o 
   8   0   1       43.74       18.18     20.56 o 
  -8   1   1       48.09       80.21     15.21 o 
  -7   1   1       40.65       56.12     23.64 o 
  -6   1   1      371.55      410.92     20.53 o 
  -5   1   1      224.03      211.12     38.03 o 
  -4   1   1      338.50      366.36     19.53 o 
  -3   1   1     1251.63     1324.22     14.90 o 
  -2   1   1     8636.82     8324.90     37.00 o 
  -1   1   1     1664.47     1361.97     15.42 o 
   0   1   1       41.18       49.09      3.60 o 
   1   1   1     1668.12     1408.30     15.05 o 
   2   1   1     8575.29     8916.76    170.63 o 
   3   1   1     1206.06     1347.11     15.99 o 
   4   1   1      325.59      375.19     12.91 o 
   5   1   1      215.93      230.74     17.99 o 
   6   1   1      361.72      373.98      9.79 o 
   7   1   1       42.65       61.68     14.54 o 
   8   1   1       45.75       52.07     24.67 o 
  -8   2   1       31.75       30.84     17.47 o 
  -7   2   1      140.69      182.73     23.64 o 
  -6   2   1       90.88       90.46     13.36 o 
  -5   2   1      180.07      173.58      9.25 o 
  -4   2   1     1395.74     1502.94     14.34 o 
  -3   2   1     1353.55     1286.10     25.18 o 
  -2   2   1     3106.94     2977.77     44.20 o 
  -1   2   1     2646.41     2572.12     19.77 o 
   0   2   1     5617.95     5481.22    283.19 o 
   1   2   1     2681.84     2789.53     63.73 o 
   2   2   1     3120.04     3008.23     11.08 o 
   3   2   1     1360.70     1372.32     21.45 o 
   4   2   1     1419.17     1594.46     15.57 o 
   5   2   1      176.11      170.59     19.02 o 
   6   2   1       93.19      120.41     10.79 o 
   7   2   1      139.18      160.17     25.18 o 
   8   2   1       31.09       39.06     17.47 o 
  -8   3   1       89.90      106.42     19.02 o 
  -7   3   1       13.76        0.00     14.39 o 
  -6   3   1      587.48      631.74     19.46 o 
  -5   3   1      298.59      328.33     17.48 o 
  -4   3   1      773.85      813.83     34.43 o 
  -3   3   1     1767.77     1853.97     61.16 o 
  -2   3   1     2612.97     2326.87    115.13 o 
  -1   3   1    17345.58    16905.41   1044.87 o 
   0   3   1    12574.10    11592.41    390.09 o 
   1   3   1    17451.80    15831.06     63.73 o 
   2   3   1     2645.64     2441.80     85.83 o 
   3   3   1     1764.46     1892.52     35.46 o 
   4   3   1      796.89     1000.71     18.17 o 
   5   3   1      312.01      335.90     22.10 o 
   6   3   1      582.70      534.76    132.60 o 
   7   3   1       15.08       43.17     12.33 o 
   8   3   1       88.06      110.49     14.28 o 
  -8   4   1       36.70       59.63     18.50 o 
  -7   4   1      103.77       84.37     13.36 o 
  -6   4   1       89.92      102.41      7.58 o 
  -5   4   1      935.97      996.18     34.95 o 
  -4   4   1      554.97      534.30     19.02 o 
  -3   4   1     2250.18     2414.67     40.09 o 
  -2   4   1      686.63      671.70     13.36 o 
  -1   4   1     3721.68     3512.11    101.25 o 
   0   4   1      665.67      691.72     18.50 o 
   1   4   1     3726.41     3596.29    180.91 o 
   2   4   1      706.79      748.80     33.41 o 
   3   4   1     2267.50     2412.27     59.10 o 
   4   4   1      554.74      559.47     18.11 o 
   5   4   1      923.59      987.81     35.46 o 
   6   4   1       83.90      133.31     22.58 o 
   7   4   1      101.46       84.98     15.95 o 
   8   4   1       37.56       70.65     25.80 o 
  -8   5   1       80.58       70.64      9.81 o 
  -7   5   1       61.01       63.44      8.22 o 
  -6   5   1      230.74      236.26     13.88 o 
  -5   5   1     1061.74     1062.83     74.01 o 
  -4   5   1        9.72       11.31      7.71 o 
  -3   5   1     2986.05     3107.59     39.57 o 
  -2   5   1       35.68       42.27      5.85 o 
  -1   5   1     2435.86     2168.83     37.52 o 
   0   5   1    10500.31    10370.63    176.29 o 
   1   5   1     2413.19     2055.88     17.79 o 
   2   5   1       32.65       38.03      6.17 o 
   3   5   1     3033.21     3151.24     74.01 o 
   4   5   1       10.18       19.19     22.61 o 
   5   5   1     1050.43     1143.92     18.85 o 
   6   5   1      231.16      244.31     11.45 o 
   7   5   1       60.95       80.24     29.81 o 
   8   5   1       80.75       96.78     13.43 o 
  -8   6   1       37.61       35.87     16.96 o 
  -7   6   1       17.30       16.30      5.73 o 
  -6   6   1      115.98       96.14     17.47 o 
  -5   6   1      424.64      375.02     13.88 o 
  -4   6   1      730.53      705.74     14.15 o 
  -3   6   1      810.10      799.89     20.56 o 
  -2   6   1     1078.36     1056.25     25.16 o 
  -1   6   1     2339.01     2470.66     56.02 o 
   0   6   1      494.14      535.08     12.29 o 
   1   6   1     2324.04     2395.90     65.27 o 
   2   6   1     1106.11     1102.52      9.77 o 
   3   6   1      803.08      808.80     31.87 o 
   4   6   1      726.76      656.40     12.85 o 
   5   6   1      424.52      394.78     14.28 o 
   6   6   1      117.98      125.95     14.17 o 
   7   6   1       16.80       28.78      8.22 o 
   8   6   1       37.96       43.13     13.88 o 
  -7   7   1       35.21       25.70      9.25 o 
  -6   7   1       29.87        6.17     27.75 o 
  -5   7   1      454.31      460.95     32.38 o 
  -4   7   1      508.24      454.39     28.27 o 
  -3   7   1     1495.86     1465.03     19.53 o 
  -2   7   1      230.80      242.73      6.17 o 
  -1   7   1     1231.86     1273.57     12.87 o 
   0   7   1      418.82      496.11     38.55 o 
   1   7   1     1209.04     1264.20     32.89 o 
   2   7   1      236.42      208.81     12.67 o 
   3   7   1     1520.73     1434.28     26.73 o 
   4   7   1      514.27      386.92    143.91 o 
   5   7   1      458.80      440.23     11.98 o 
   6   7   1       28.15       28.52      8.22 o 
   7   7   1       34.81       41.10     31.87 o 
   8   7   1        0.12       19.23     11.36 o 
  -7   8   1       60.36       44.87      7.99 o 
  -6   8   1       54.48       41.47      7.96 o 
  -5   8   1       67.81       45.23     15.20 o 
  -4   8   1      432.06      420.20     16.45 o 
  -3   8   1      306.42      230.97     17.99 o 
  -2   8   1        3.10       21.59     10.28 o 
  -1   8   1     2059.01     2072.60     73.50 o 
   0   8   1     2415.90     2653.02     52.42 o 
   1   8   1     2085.01     2163.05     17.58 o 
   2   8   1        2.40        5.14     17.47 o 
   3   8   1      307.29      249.10     17.99 o 
   4   8   1      427.75      431.67     18.50 o 
   5   8   1       68.05       59.84     11.20 o 
   6   8   1       53.18       59.03     14.39 o 
   7   8   1       59.72       70.92     12.85 o 
  -7   9   1        3.68       12.18     33.41 o 
  -6   9   1      149.53      109.99      7.88 o 
  -5   9   1       96.17       83.62     30.32 o 
  -4   9   1      224.04      196.49     21.59 o 
  -3   9   1      109.31      110.56     17.99 o 
  -2   9   1      764.08      708.93     24.16 o 
  -1   9   1      223.62      261.58     60.65 o 
   0   9   1      329.84      380.23      7.88 o 
   1   9   1      224.26      228.85     19.53 o 
   2   9   1      774.16      733.27     16.45 o 
   3   9   1      106.93      100.05     20.56 o 
   4   9   1      227.67      180.81     13.88 o 
   5   9   1       94.35       86.29     14.11 o 
   6   9   1      149.67      129.84     28.78 o 
   7   9   1        3.85       23.98      8.99 o 
  -7  10   1       94.37      102.79     22.61 o 
  -6  10   1      112.87       80.54     21.47 o 
  -5  10   1      110.61      108.63     29.30 o 
  -4  10   1       90.76      117.21     20.56 o 
  -3  10   1      328.95      320.00     13.62 o 
  -2  10   1      116.52       76.21      9.79 o 
  -1  10   1      226.78      199.31     25.70 o 
   0  10   1       49.91       39.78     11.11 o 
   1  10   1      239.15      236.11     14.69 o 
   2  10   1      118.64      103.12     16.25 o 
   3  10   1      327.10      319.32     10.02 o 
   4  10   1       91.07       72.68     11.75 o 
   5  10   1      108.49       80.92      8.74 o 
   6  10   1      114.33      143.52     44.20 o 
   7  10   1       95.01       38.08     38.55 o 
  -6  11   1       29.77       13.69     16.45 o 
  -5  11   1       54.64       46.13     11.03 o 
  -4  11   1       28.52       24.80     13.22 o 
  -3  11   1      769.83      726.66     18.05 o 
  -2  11   1      232.09      217.10     26.73 o 
  -1  11   1      231.49      218.36     26.73 o 
   0  11   1       15.56       18.50     18.50 o 
   1  11   1      224.10      204.55     20.56 o 
   2  11   1      235.63      238.20     15.42 o 
   3  11   1      760.83      739.38     16.45 o 
   4  11   1       30.57       44.08     26.21 o 
   5  11   1       53.52       63.73      8.22 o 
   6  11   1       28.48       56.53      7.20 o 
  -6  12   1       62.52       35.92     32.38 o 
  -5  12   1       29.57       30.88     14.39 o 
  -4  12   1      157.55      137.95     15.03 o 
  -3  12   1      191.84      178.33     15.56 o 
  -2  12   1     1140.11      982.53     31.35 o 
  -1  12   1       55.29       54.76     17.07 o 
   0  12   1       14.51       62.84     29.81 o 
   1  12   1       55.93       77.60     15.63 o 
   2  12   1     1154.68     1062.79     19.53 o 
   3  12   1      191.06      169.46     13.07 o 
   4  12   1      163.16      143.41      9.77 o 
   5  12   1       30.63       27.75     29.81 o 
   6  12   1       63.46       60.65     20.56 o 
  -5  13   1      128.63      116.20     14.29 o 
  -4  13   1       38.71       37.33     30.32 o 
  -3  13   1      208.46      189.97     22.24 o 
  -2  13   1      186.91      161.29     15.93 o 
   0  13   1      105.40      144.53     14.89 o 
   1  13   1       24.40       33.65     16.53 o 
   2  13   1      184.28      190.15     11.98 o 
   3  13   1      206.86      229.94     18.05 o 
   4  13   1       40.09       38.03     16.45 o 
   5  13   1      129.42      126.77     17.55 o 
  -5  14   1        3.26       11.31     22.61 o 
  -4  14   1      113.78       99.72     15.03 o 
  -3  14   1       27.29       37.52     12.04 o 
  -2  14   1      137.58      130.11     28.78 o 
  -1  14   1       66.51      114.12     19.58 o 
   0  14   1       95.75       94.56     23.99 o 
   1  14   1       67.44       37.12     13.08 o 
   2  14   1      140.04      121.90     20.56 o 
   3  14   1       27.47       53.45     20.56 o 
   4  14   1      111.27       82.43     25.70 o 
   5  14   1        3.14       59.62     30.84 o 
  -4  15   1       68.04       66.43     21.07 o 
  -3  15   1      124.76       90.52     17.47 o 
  -2  15   1      108.79      108.13     18.05 o 
  -1  15   1       86.89       53.29     21.43 o 
   0  15   1       93.99       70.93     18.90 o 
   1  15   1       85.46       73.59     23.99 o 
   2  15   1      106.40       87.58     25.66 o 
   3  15   1      124.47      122.54     30.84 o 
   4  15   1       68.29       50.18     15.93 o 
  -3  16   1        3.96        8.72     20.62 o 
  -2  16   1       41.69       30.84     20.56 o 
  -1  16   1       64.76      116.47     25.00 o 
   0  16   1       82.76      131.04     29.30 o 
   1  16   1       66.29       47.43     18.50 o 
   2  16   1       42.69       36.97     19.51 o 
   3  16   1        3.97        8.22     15.42 o 
  -1  17   1       20.83       59.62     27.75 o 
   1  17   1       21.24       38.21     20.15 o 
   2  17   1       51.19       35.39     22.95 o 
   0   0   2      465.78      375.19      8.22 o 
   1   0   2     2483.05     2111.89     22.20 o 
   2   0   2       21.38       29.70      9.77 o 
   3   0   2     1256.40     1271.99     40.09 o 
   4   0   2     1057.53     1153.31     12.71 o 
   5   0   2      721.91      833.09     24.58 o 
   6   0   2       37.08       64.08      9.12 o 
   7   0   2      132.25      163.09     27.24 o 
   8   0   2        2.45       13.36     24.67 o 
  -8   1   2        7.93       26.73     11.31 o 
  -7   1   2      477.37      548.46     18.00 o 
  -6   1   2      208.44      223.00     16.53 o 
  -5   1   2     3521.06     3712.43     86.86 o 
  -4   1   2      378.19      415.27     11.55 o 
  -3   1   2      171.46      203.29     10.28 o 
  -2   1   2     1616.47     1483.97    472.84 o 
  -1   1   2     5712.43     3980.25    855.22 o 
   0   1   2    15360.39    15493.53    215.35 o 
   1   1   2     5894.57     6627.93    181.94 o 
   2   1   2     1635.29     1477.93     84.29 o 
   3   1   2      169.56      204.71     18.50 o 
   4   1   2      383.18      431.82     11.12 o 
   5   1   2     3521.64     3638.06    122.44 o 
   6   1   2      209.27      226.71     17.07 o 
   7   1   2      483.56      469.48     22.06 o 
   8   1   2        7.74       43.17     22.61 o 
  -8   2   2       19.46       27.39     10.41 o 
  -7   2   2       61.43       58.05     10.61 o 
  -6   2   2       10.03       18.50     10.28 o 
  -5   2   2      588.01      635.34     35.98 o 
  -4   2   2     1905.78     1977.56    126.95 o 
  -3   2   2     4097.79     3951.27     11.12 o 
  -2   2   2       14.70       21.36      8.22 o 
  -1   2   2     6359.08     5617.89     83.77 o 
   0   2   2     8153.50     6787.70   1185.17 o 
   1   2   2     6238.78     5833.72    132.60 o 
   2   2   2       15.96       22.04      7.20 o 
   3   2   2     4049.42     4073.82    135.68 o 
   4   2   2     1910.94     1855.29    121.29 o 
   5   2   2      576.54      558.15     12.87 o 
   6   2   2       10.99       15.42     20.56 o 
   7   2   2       59.58       65.24     14.26 o 
   8   2   2       19.16       42.14     20.56 o 
  -8   3   2        1.11       12.33      7.20 o 
  -7   3   2       33.00       55.56     20.04 o 
  -5   3   2      658.12      662.42     21.07 o 
  -4   3   2     1764.79     1806.66     43.17 o 
  -3   3   2      842.20     1032.16     29.81 o 
  -2   3   2      836.31      779.77     11.98 o 
  -1   3   2     2088.47     1818.49      8.22 o 
   0   3   2       12.31       13.16      3.60 o 
   1   3   2     2128.35     1916.16     79.15 o 
   2   3   2      840.49      787.81     33.92 o 
   3   3   2      835.48     1022.55     35.98 o 
   4   3   2     1767.16     1901.62     44.20 o 
   5   3   2      660.09      685.88     13.36 o 
   7   3   2       33.36       45.89     10.28 o 
   8   3   2        1.15       50.37     25.70 o 
  -8   4   2       63.20       68.87      7.20 o 
  -7   4   2      277.03      291.40     18.50 o 
  -6   4   2      230.86      251.06      8.91 o 
  -5   4   2      801.13      765.98     22.10 o 
  -4   4   2       64.39       72.67      4.97 o 
  -3   4   2     4306.86     4131.80     13.17 o 
  -2   4   2     1283.65     1242.36     27.64 o 
  -1   4   2     1254.84     1114.88     16.29 o 
   0   4   2     5597.57     5386.73    262.63 o 
   1   4   2     1243.36     1123.64     48.31 o 
   2   4   2     1313.04     1240.97    106.90 o 
   3   4   2     4318.97     4188.16     78.63 o 
   4   4   2       59.60       90.78     14.16 o 
   5   4   2      808.94      817.33     23.13 o 
   6   4   2      222.77      225.10     14.11 o 
   7   4   2      274.01      297.83     25.18 o 
   8   4   2       65.13       51.37     31.87 o 
  -8   5   2       19.79       23.44     14.39 o 
  -7   5   2       60.71       76.45      6.75 o 
  -6   5   2       50.65       48.64      8.74 o 
  -5   5   2      284.06      309.62     47.28 o 
  -4   5   2      102.96       96.71     24.16 o 
  -3   5   2      245.39      260.70     20.56 o 
  -2   5   2      265.16      264.91      8.72 o 
  -1   5   2      132.56      127.64      8.63 o 
   0   5   2       77.38       69.56      5.89 o 
   1   5   2      125.66      102.96     10.28 o 
   2   5   2      263.51      243.22      9.25 o 
   3   5   2      240.60      292.82      7.20 o 
   4   5   2      102.22      113.36      7.64 o 
   5   5   2      280.91      321.73     12.56 o 
   6   5   2       48.24       61.89     16.45 o 
   7   5   2       59.67       49.17     14.11 o 
   8   5   2       18.55       19.71     14.89 o 
  -8   6   2       52.06       42.14     35.98 o 
  -7   6   2      135.18      121.96     11.82 o 
  -6   6   2      352.63      325.85     12.87 o 
  -5   6   2      224.53      215.94     10.71 o 
  -4   6   2      177.14      180.63      7.51 o 
  -3   6   2     2052.00     2078.63     72.47 o 
  -2   6   2       74.02       62.23      8.86 o 
  -1   6   2     1250.59     1342.45     22.10 o 
   0   6   2      330.93      291.14     15.93 o 
   1   6   2     1280.37     1184.67     19.62 o 
   2   6   2       71.14       61.70     10.79 o 
   3   6   2     2048.89     1927.86     17.21 o 
   4   6   2      176.53      181.07     26.73 o 
   5   6   2      216.76      256.90     14.90 o 
   6   6   2      351.06      331.30     19.46 o 
   7   6   2      137.64      161.62     20.23 o 
   8   6   2       52.66       47.22     34.95 o 
  -8   7   2       37.37       72.98     38.03 o 
  -7   7   2      130.75      178.86     43.17 o 
  -6   7   2       44.44       25.56      6.83 o 
  -5   7   2     1035.79     1042.54     29.30 o 
  -4   7   2       51.24       35.57      9.77 o 
  -3   7   2      394.53      394.58     17.07 o 
  -2   7   2     3401.50     3233.40    102.79 o 
  -1   7   2     2573.95     2625.32     72.47 o 
   0   7   2      193.62      222.86      7.71 o 
   1   7   2     2549.75     2536.31     55.51 o 
   2   7   2     3424.55     3359.44     34.95 o 
   3   7   2      392.21      431.72     12.84 o 
   4   7   2       54.97       23.64     13.36 o 
   5   7   2     1044.11     1069.16     36.49 o 
   6   7   2       46.06       41.12     21.59 o 
   7   7   2      129.38      118.58     32.89 o 
   8   7   2       36.76       35.47     29.81 o 
  -7   8   2       43.15       85.32     37.00 o 
  -6   8   2      159.00      143.10     21.59 o 
  -5   8   2       89.73       67.55      6.02 o 
  -4   8   2      141.82      142.03     12.33 o 
  -3   8   2      466.49      450.49     21.59 o 
  -2   8   2      441.93      443.06     13.58 o 
  -1   8   2     1859.49     1976.95     54.48 o 
   0   8   2       50.85       45.43      7.78 o 
   1   8   2     1854.43     1995.53     33.43 o 
   2   8   2      438.40      491.95     46.26 o 
   3   8   2      465.94      448.28     14.63 o 
   4   8   2      136.31      159.22     22.61 o 
   5   8   2       90.30       72.96     21.07 o 
   6   8   2      159.53      175.32     24.67 o 
   7   8   2       42.25       67.19     22.10 o 
  -7   9   2        6.86       27.75     38.03 o 
  -6   9   2      120.08       53.58     70.41 o 
  -5   9   2      286.89      278.15     50.88 o 
  -4   9   2      465.74      476.95      8.18 o 
  -3   9   2      468.05      496.69     11.95 o 
  -2   9   2      819.11      708.49     43.69 o 
  -1   9   2      513.32      509.97     16.45 o 
   0   9   2       43.40       39.19      9.25 o 
   1   9   2      490.29      519.98     20.56 o 
   2   9   2      798.98      760.31     28.78 o 
   3   9   2      461.48      442.11     14.90 o 
   4   9   2      464.11      476.52     15.42 o 
   5   9   2      285.65      247.68     21.45 o 
   6   9   2      118.97      110.63     24.67 o 
   7   9   2        7.35       16.45      9.25 o 
  -7  10   2       15.41       21.59     30.84 o 
  -6  10   2       90.16      108.96     27.75 o 
  -5  10   2       81.87       97.13     20.04 o 
  -4  10   2      327.16      312.17     10.47 o 
  -3  10   2      860.93      850.07     16.39 o 
  -2  10   2      555.21      552.17     30.32 o 
  -1  10   2      284.15      310.59     14.79 o 
   1  10   2      287.96      288.87      9.75 o 
   2  10   2      545.57      528.72     26.21 o 
   3  10   2      882.49      832.17     25.23 o 
   4  10   2      340.90      304.70     23.00 o 
   5  10   2       82.25       58.11     17.99 o 
   6  10   2       94.14       74.13     43.17 o 
   7  10   2       14.42       46.26     41.12 o 
  -6  11   2       14.99       16.87     20.04 o 
  -5  11   2        4.84        7.20     32.89 o 
  -4  11   2       51.79       45.30     11.36 o 
  -3  11   2      221.02      222.03     15.72 o 
  -2  11   2      330.71      333.22     23.92 o 
  -1  11   2       45.39       51.23     10.52 o 
   1  11   2       45.69       84.53     15.06 o 
   2  11   2      325.20      335.51     19.46 o 
   3  11   2      217.01      217.26     19.53 o 
   4  11   2       53.95       45.23     14.54 o 
   5  11   2        4.40       76.07     22.61 o 
   6  11   2       16.15       19.87     24.67 o 
  -5  12   2       11.72       25.02     25.70 o 
  -4  12   2      471.32      425.33     21.07 o 
  -3  12   2      151.43      127.77     14.15 o 
  -2  12   2      147.34      165.71     48.31 o 
  -1  12   2        8.62       14.39     13.36 o 
   0  12   2      661.50      695.11     31.35 o 
   1  12   2        8.05       18.50     23.64 o 
   2  12   2      153.53      162.64     17.47 o 
   3  12   2      155.51      156.16     21.07 o 
   4  12   2      467.47      439.33     29.81 o 
   6  12   2       49.01       52.66     22.82 o 
  -5  13   2       11.09        9.25      9.25 o 
  -4  13   2        6.97       14.75     11.79 o 
  -3  13   2       28.22       21.59     17.47 o 
  -2  13   2       70.94       70.90     13.36 o 
  -1  13   2       55.21       73.30     19.46 o 
   0  13   2       76.06       57.45     34.95 o 
   1  13   2       53.41       59.24     19.02 o 
   2  13   2       74.96       72.09     11.40 o 
   3  13   2       28.02       14.57     17.58 o 
   4  13   2        6.24       29.85     16.45 o 
   5  13   2       11.75       59.62     21.59 o 
  -4  14   2        4.71       25.63     16.96 o 
  -3  14   2       18.98       45.00     33.41 o 
  -2  14   2       26.06       39.17     30.84 o 
  -1  14   2       48.88       65.79     27.75 o 
   0  14   2        0.57        8.08     20.31 o 
   1  14   2       48.62       44.28     17.87 o 
   2  14   2       25.75       28.13     17.47 o 
   3  14   2       18.65        1.03     23.64 o 
   5  14   2        5.56       43.17     20.15 o 
  -4  15   2       58.51       40.07     19.21 o 
  -3  15   2       15.78        4.11     20.56 o 
  -2  15   2      357.96      363.70     17.53 o 
  -1  15   2       91.05      132.74     16.34 o 
   0  15   2       17.47       48.39     23.55 o 
   1  15   2       90.02      100.97     20.63 o 
   2  15   2      355.12      320.90     51.40 o 
   3  15   2       16.70        3.08     38.03 o 
   4  15   2       57.71       47.28     22.61 o 
  -3  16   2       67.88       51.19     13.82 o 
  -2  16   2       18.03       60.65     15.42 o 
  -1  16   2       16.80       51.40     35.98 o 
   0  16   2       12.58       60.65     29.81 o 
   1  16   2       16.94       73.23     34.43 o 
   2  16   2       18.72        8.22     23.64 o 
   3  16   2       67.90       74.85     14.94 o 
  -2  17   2       62.51       74.49     14.51 o 
  -1  17   2       38.18       46.55     24.12 o 
   0  17   2       32.73       32.17     22.57 o 
   1  17   2       38.19       25.13     16.87 o 
   2  17   2       63.51       49.00     25.74 o 
   1   0   3     3992.89     4032.65    280.62 o 
   2   0   3    19269.28    18763.76    562.26 o 
   3   0   3      267.44      267.13     10.37 o 
   4   0   3     2903.59     3008.40    105.36 o 
   5   0   3      441.66      520.66     35.46 o 
   6   0   3       49.94       48.27     12.55 o 
   7   0   3       44.11       61.25     18.50 o 
   8   0   3       19.54       22.29     15.21 o 
  -8   1   3       99.34      148.00     20.00 o 
  -7   1   3      184.35      181.94     11.63 o 
  -6   1   3      269.39      296.77     36.49 o 
  -5   1   3      619.82      611.60     16.92 o 
  -4   1   3      338.72      326.25      6.71 o 
  -3   1   3      549.94      522.95      9.25 o 
  -2   1   3     2669.38     2293.10     16.16 o 
  -1   1   3    17357.40    12178.73   2072.77 o 
   0   1   3     8970.85     8280.40    498.02 o 
   1   1   3    17292.45    16992.02   1276.66 o 
   2   1   3     2631.03     2400.59    173.72 o 
   3   1   3      548.72      523.65     11.36 o 
   4   1   3      341.96      321.80     36.49 o 
   5   1   3      620.11      614.47     39.57 o 
   6   1   3      267.55      249.58      8.94 o 
   7   1   3      186.53      157.05     18.24 o 
   8   1   3      100.34      127.53     19.53 o 
  -8   2   3      103.62       72.42     12.70 o 
  -7   2   3      423.17      477.15     50.37 o 
  -6   2   3     1017.52     1166.83     20.56 o 
  -5   2   3      581.68      646.47     20.56 o 
  -4   2   3      714.55      776.85     11.03 o 
  -3   2   3     2828.59     2938.78     18.05 o 
  -2   2   3     4164.36     4210.30     52.42 o 
  -1   2   3     3619.40     3383.83     29.30 o 
   0   2   3       13.49        5.14      5.14 o 
   1   2   3     3550.11     3462.02     82.75 o 
   2   2   3     4149.27     4273.17     82.74 o 
   3   2   3     2818.14     2846.36     98.68 o 
   4   2   3      744.52      808.92     20.95 o 
   5   2   3      585.14      576.94     16.96 o 
   6   2   3     1015.25     1010.92     32.38 o 
   7   2   3      421.38      446.82     11.45 o 
   8   2   3      102.54      145.96     15.31 o 
  -8   3   3       14.55       14.39     11.31 o 
  -7   3   3       18.88       18.89     26.73 o 
  -6   3   3      599.72      658.74     19.67 o 
  -5   3   3      159.04      161.59      8.99 o 
  -4   3   3       26.39       27.72      6.17 o 
  -3   3   3      256.39      302.90     25.18 o 
  -2   3   3      942.61      937.45     18.50 o 
  -1   3   3     1938.27     1827.67    110.50 o 
   0   3   3     5559.96     5382.11    101.20 o 
   1   3   3     1945.80     1958.48     81.72 o 
   2   3   3      967.75      996.64     35.46 o 
   3   3   3      257.23      348.49     15.42 o 
   4   3   3       28.58       21.44     11.82 o 
   5   3   3      155.52      151.72     12.85 o 
   6   3   3      594.16      613.77     23.60 o 
   7   3   3       19.37       41.25      9.59 o 
   8   3   3       13.21       17.47     22.61 o 
  -8   4   3       58.53       61.12      6.01 o 
  -7   4   3       12.89       16.45      8.22 o 
  -6   4   3      472.77      572.12     11.82 o 
  -5   4   3      316.23      283.82     14.79 o 
  -4   4   3     1937.98     1986.83     66.81 o 
  -3   4   3     1717.40     1801.55     52.42 o 
  -2   4   3     2581.89     2673.58     10.28 o 
  -1   4   3      556.65      484.50      3.93 o 
   0   4   3    11328.54    10738.53    373.13 o 
   1   4   3      541.27      480.75     17.99 o 
   2   4   3     2533.01     2743.66     68.87 o 
   3   4   3     1742.71     1798.97    123.86 o 
   4   4   3     1954.70     1975.12     28.16 o 
   5   4   3      318.04      323.46     14.90 o 
   6   4   3      479.15      515.46     19.44 o 
   7   4   3       12.51       26.73     13.36 o 
   8   4   3       57.65       76.05     20.56 o 
  -8   5   3       25.12       88.40     33.92 o 
  -7   5   3       62.25       30.14      4.06 o 
  -6   5   3       74.72       73.97     16.96 o 
  -5   5   3       48.26       50.51      4.63 o 
  -4   5   3        1.57        1.03     16.45 o 
  -3   5   3       59.58       54.72      3.02 o 
  -2   5   3      556.90      425.48     39.06 o 
  -1   5   3      192.39      198.79      7.20 o 
   0   5   3     2716.48     2413.20    104.33 o 
   1   5   3      204.81      220.01     29.30 o 
   2   5   3      550.14      506.90     27.24 o 
   3   5   3       58.18       66.26      9.68 o 
   5   5   3       51.58       40.06     17.47 o 
   6   5   3       75.78       73.45     13.43 o 
   7   5   3       61.80       64.19     11.86 o 
   8   5   3       25.37       65.66     52.42 o 
  -7   6   3       96.20      193.25     27.75 o 
  -6   6   3      126.26      133.63     16.45 o 
  -5   6   3      210.96      228.20     37.00 o 
  -4   6   3      364.29      415.13     17.99 o 
  -3   6   3       46.71       49.64     14.39 o 
  -2   6   3      202.98      235.27     13.88 o 
  -1   6   3     1449.29     1493.65     47.80 o 
   0   6   3    11003.06    10971.95     95.08 o 
   1   6   3     1441.59     1465.93     90.97 o 
   2   6   3      194.58      206.54     19.02 o 
   3   6   3       45.10       43.67      8.74 o 
   4   6   3      383.35      420.72     39.57 o 
   5   6   3      214.28      208.82     10.86 o 
   6   6   3      126.53      116.99     17.53 o 
   7   6   3       96.26       87.37     15.42 o 
   8   6   3       41.26       37.69     17.72 o 
  -8   7   3       40.57       37.00     32.89 o 
  -6   7   3      129.83      120.26     19.53 o 
  -5   7   3      128.45       81.20     25.70 o 
  -4   7   3      544.01      529.07      5.05 o 
  -3   7   3      614.49      668.94     24.15 o 
  -2   7   3      782.76      746.42     13.88 o 
  -1   7   3     1217.85     1359.62     33.92 o 
   0   7   3       93.81       92.42     16.16 o 
   1   7   3     1214.01     1292.51     40.09 o 
   2   7   3      787.00      795.02     21.95 o 
   3   7   3      617.63      678.60     57.56 o 
   4   7   3      543.15      527.50     23.18 o 
   5   7   3      123.23      126.42     12.32 o 
   6   7   3      127.93      120.83     21.59 o 
   7   7   3        7.85       67.84     32.89 o 
   8   7   3       40.26       41.08     29.30 o 
  -7   8   3       16.92       10.28     34.95 o 
  -6   8   3       36.16       42.14     27.75 o 
  -5   8   3      318.08      231.37     70.93 o 
  -4   8   3      655.31      651.01     12.85 o 
  -3   8   3      434.02      426.88     24.67 o 
  -2   8   3     1067.30     1046.24     42.66 o 
  -1   8   3      530.97      539.65     31.35 o 
   0   8   3     1572.18     1641.78     45.23 o 
   1   8   3      518.30      514.84     13.88 o 
   2   8   3     1058.55      981.36     13.43 o 
   3   8   3      437.71      429.59     16.25 o 
   4   8   3      657.82      647.89     35.46 o 
   5   8   3      310.90      315.98     16.96 o 
   6   8   3       36.06       22.25      8.70 o 
   7   8   3       16.32       10.28     15.42 o 
  -7   9   3      223.93      195.30     28.78 o 
  -6   9   3       88.82       96.62     17.47 o 
  -5   9   3      291.70      250.59     24.67 o 
  -4   9   3      558.17      614.55     24.67 o 
  -3   9   3       20.99       34.82     42.66 o 
  -2   9   3      591.04      557.63     16.16 o 
  -1   9   3      124.66      152.11     14.79 o 
   0   9   3        7.72       30.84     19.53 o 
   1   9   3      135.16      141.90     15.99 o 
   2   9   3      597.43      575.79     18.73 o 
   4   9   3      551.16      476.29     69.90 o 
   5   9   3      286.92      323.73     13.62 o 
   6   9   3       91.61      100.63     23.13 o 
   7   9   3      226.48      225.42     20.48 o 
  -7  10   3       49.17       94.57     29.81 o 
  -6  10   3       54.89       74.01     34.95 o 
  -5  10   3       96.18       97.68      7.93 o 
  -4  10   3      305.04      327.77     22.61 o 
  -3  10   3     1449.81     1480.58     53.08 o 
  -2  10   3       77.55       98.31      7.83 o 
  -1  10   3     1126.65     1133.05     18.29 o 
   0  10   3      140.00      117.77     20.56 o 
   1  10   3     1112.32     1037.55     23.89 o 
   2  10   3       80.39       73.06     11.36 o 
   3  10   3     1447.92     1320.00     59.80 o 
   4  10   3      301.91      277.42     15.10 o 
   5  10   3       95.60      110.25     16.96 o 
   6  10   3       57.61       79.15     16.45 o 
   7  10   3       46.79       70.67     44.71 o 
  -6  11   3       84.79       74.01     31.87 o 
  -5  11   3       35.83       23.34     11.82 o 
  -4  11   3      142.24      144.51     29.30 o 
  -3  11   3      892.77      834.63     27.88 o 
  -1  11   3      166.63      142.83      9.37 o 
   0  11   3       98.13       97.55     11.25 o 
   1  11   3      163.98      142.32     11.03 o 
   2  11   3        3.52       19.53     24.67 o 
   3  11   3      879.92      765.70     89.43 o 
   4  11   3      139.74      144.12     11.27 o 
   5  11   3       34.63       50.67     13.31 o 
   6  11   3       82.93       63.73     28.78 o 
  -6  12   3        6.49        4.11     39.06 o 
  -5  12   3       64.63       58.01      8.74 o 
  -4  12   3      213.61      220.65     19.02 o 
  -3  12   3      555.91      517.18     44.71 o 
  -2  12   3      775.64      812.05     29.87 o 
  -1  12   3       69.25       69.77     22.68 o 
   0  12   3      159.91      152.63     20.04 o 
   1  12   3       72.84       78.82     20.74 o 
   2  12   3      779.20      776.60     39.06 o 
   3  12   3      549.86      458.53     22.22 o 
   4  12   3      222.22      222.28     21.23 o 
   5  12   3       64.74      115.13     25.70 o 
  -5  13   3       29.96       35.15      9.77 o 
  -4  13   3       12.33       10.28     10.28 o 
  -3  13   3      252.62      237.06     23.07 o 
  -2  13   3      266.59      274.78     31.96 o 
  -1  13   3      279.56      248.85     20.25 o 
   0  13   3       24.03        0.00     26.73 o 
   1  13   3      279.14      245.94     17.47 o 
   2  13   3      270.28      233.70     27.24 o 
   3  13   3      245.08      204.27     13.36 o 
   4  13   3       13.22       56.53     33.92 o 
   5  13   3       27.91       38.03     22.61 o 
  -5  14   3       42.35       38.61     31.35 o 
  -4  14   3       16.78       49.27     14.17 o 
  -3  14   3      170.98      187.08     21.21 o 
  -2  14   3       55.60       49.40     19.02 o 
  -1  14   3        2.28       45.23     33.92 o 
   0  14   3      186.74      139.13     30.32 o 
   2  14   3       54.38       64.63     14.57 o 
   3  14   3      170.00      117.72     12.12 o 
   4  14   3       16.56       51.40     42.14 o 
   5  14   3       42.57       30.84     15.42 o 
  -4  15   3       41.96       55.90     25.11 o 
  -3  15   3       41.88       21.13     16.05 o 
  -2  15   3       16.95       54.83     18.77 o 
  -1  15   3       76.37       95.57     15.72 o 
   0  15   3      104.25       74.49     16.24 o 
   1  15   3       80.29       57.79     22.10 o 
   2  15   3       16.62       13.36     18.50 o 
   3  15   3       42.28       30.32     17.44 o 
   4  15   3       41.82       38.03     12.33 o 
  -3  16   3        7.96       37.00     17.47 o 
  -2  16   3       25.18       88.40     42.14 o 
  -1  16   3       13.03      117.18     32.89 o 
   0  16   3       10.48       39.45     22.82 o 
   1  16   3       13.03       45.23     39.06 o 
   2  16   3       25.61       74.01     44.20 o 
   3  16   3        7.67       39.06     25.70 o 
  -1  17   3       44.55      108.96     44.20 o 
   0  17   3       59.83      129.29     26.34 o 
   1  17   3       44.06       82.15     21.15 o 
   0   0   4    10281.24     9872.00     20.56 o 
   1   0   4    10224.98     8959.98    439.94 o 
   2   0   4      521.50      623.42     25.18 o 
   3   0   4     2158.21     2424.77     85.83 o 
   4   0   4     8646.15     9183.12     97.65 o 
   5   0   4      486.56      509.57     20.56 o 
   6   0   4     1639.72     1835.17     85.83 o 
   7   0   4      236.51      252.54     12.85 o 
   8   0   4       36.48       31.99     13.85 o 
  -8   1   4       89.82      101.33     18.02 o 
  -7   1   4       17.33       24.67     22.61 o 
  -6   1   4       37.16       46.66     15.42 o 
  -5   1   4     1636.72     1614.14     37.00 o 
  -4   1   4       23.88       34.13      9.25 o 
  -3   1   4      778.15      682.98      8.22 o 
  -2   1   4     3161.55     3115.57     39.57 o 
  -1   1   4     6875.72     6634.33    347.95 o 
   0   1   4      494.89      461.22     52.94 o 
   1   1   4     6817.83     6409.55    223.57 o 
   2   1   4     3136.98     2984.32    111.01 o 
   3   1   4      767.13      695.19     43.69 o 
   4   1   4       21.56       30.07     12.55 o 
   5   1   4     1615.07     1576.72     32.50 o 
   6   1   4       35.56       44.81     20.56 o 
   7   1   4       17.94       14.39     15.42 o 
   8   1   4       92.47      103.75     19.58 o 
  -8   2   4      167.62      135.07     12.67 o 
  -7   2   4       55.38       93.43     26.21 o 
  -6   2   4      603.88      687.07     15.03 o 
  -5   2   4      181.01      208.47      7.20 o 
  -4   2   4       18.34       34.31     12.85 o 
  -3   2   4      397.83      432.63     30.84 o 
  -2   2   4      906.36      918.95     18.50 o 
  -1   2   4    12917.28    12349.71    235.90 o 
   0   2   4      453.00      465.55      8.18 o 
   1   2   4    12912.34    12521.49    743.18 o 
   2   2   4      867.91      909.51     99.19 o 
   3   2   4      391.03      465.00     11.36 o 
   4   2   4       18.27       12.33     10.28 o 
   5   2   4      185.18      229.31     37.00 o 
   6   2   4      608.29      605.69     18.21 o 
   7   2   4       56.71       55.31     26.73 o 
   8   2   4      165.46      177.07     51.91 o 
  -8   3   4      227.09      160.60     55.51 o 
  -7   3   4        4.48       50.37     15.42 o 
  -6   3   4      124.85      117.18      5.60 o 
  -5   3   4      230.26      254.67     17.47 o 
  -4   3   4      280.04      279.35      5.14 o 
  -3   3   4      419.39      382.38     35.98 o 
  -2   3   4     3459.28     3350.97     34.95 o 
  -1   3   4      198.96      189.52     11.31 o 
   0   3   4      734.95      726.06     64.24 o 
   1   3   4      195.44      201.43      7.20 o 
   2   3   4     3460.78     3326.85     81.20 o 
   3   3   4      437.55      455.28     18.52 o 
   4   3   4      303.35      257.38     13.50 o 
   5   3   4      232.94      262.63     10.37 o 
   6   3   4      126.49      102.05     19.53 o 
   8   3   4      226.72      228.73     28.48 o 
  -7   4   4       22.83       20.95      5.05 o 
  -6   4   4       49.98       56.87      5.41 o 
  -5   4   4       14.47       25.70     20.56 o 
  -4   4   4      202.71      185.02      8.22 o 
  -3   4   4     1144.65     1208.82     27.75 o 
  -2   4   4      384.17      403.01     19.98 o 
  -1   4   4      988.09     1065.34     23.64 o 
   0   4   4       10.07        8.22      5.14 o 
   1   4   4      987.68     1168.18     70.41 o 
   2   4   4      400.91      437.43     14.90 o 
   3   4   4     1117.73     1202.30     13.88 o 
   4   4   4      214.30      187.60      9.32 o 
   5   4   4       13.75        6.17     14.39 o 
   6   4   4       50.92       46.35     15.42 o 
   7   4   4       21.16       31.30     11.55 o 
   8   4   4        5.25       50.82     24.16 o 
  -8   5   4       78.64       76.07     24.67 o 
  -7   5   4       58.24       70.93     25.70 o 
  -6   5   4      100.12      122.32     28.78 o 
  -5   5   4       53.73       38.03     13.36 o 
  -4   5   4      452.32      439.94     21.59 o 
  -3   5   4      108.55       98.68     18.50 o 
  -2   5   4     6188.94     5751.69    155.73 o 
  -1   5   4     4993.73     4983.71    188.11 o 
   0   5   4        0.31        6.17      6.17 o 
   1   5   4     4992.31     5153.07    406.54 o 
   2   5   4     6221.50     5956.99     58.24 o 
   3   5   4      115.97      135.71     24.16 o 
   4   5   4      451.08      400.44     13.68 o 
   5   5   4       50.33       52.51      8.86 o 
   6   5   4       96.88      108.96     12.33 o 
   7   5   4       55.47       56.99     22.32 o 
   8   5   4       78.70       75.48     19.74 o 
  -7   6   4      113.62       83.26     44.20 o 
  -6   6   4       80.21      111.01     29.81 o 
  -5   6   4      388.88      390.60     23.64 o 
  -3   6   4      486.73      551.39     32.89 o 
  -2   6   4      749.09      768.40     20.13 o 
  -1   6   4      877.36     1046.05     13.81 o 
   0   6   4     5103.37     5137.73     28.66 o 
   1   6   4      867.57     1047.87     96.62 o 
   2   6   4      755.26      742.38     23.35 o 
   3   6   4      476.23      558.42     35.98 o 
   4   6   4        9.81       22.32      7.40 o 
   5   6   4      386.79      430.61      9.87 o 
   6   6   4       75.66      121.73     19.02 o 
   7   6   4      114.83      132.12     11.03 o 
   8   6   4        2.85       27.75     16.96 o 
  -7   7   4       45.03        5.14     17.47 o 
  -6   7   4      234.27      207.64     23.64 o 
  -5   7   4       24.79       32.89     23.64 o 
  -4   7   4       24.67       51.40     21.59 o 
  -3   7   4     1076.02     1056.26      9.77 o 
  -2   7   4      187.00      224.78     10.79 o 
  -1   7   4      840.93      934.46     13.08 o 
   0   7   4     4020.11     4200.24    132.60 o 
   1   7   4      841.77      895.42     20.35 o 
   2   7   4      184.21      204.66     16.92 o 
   3   7   4     1083.66     1033.22     27.62 o 
   4   7   4       25.83       30.68      9.37 o 
   5   7   4       26.00       41.12     25.70 o 
   6   7   4      228.79      232.15     31.87 o 
   7   7   4       44.68       79.60     44.71 o 
  -7   8   4        5.79       18.50     25.70 o 
  -6   8   4       49.96       18.50     14.39 o 
  -5   8   4      125.11      155.21     17.47 o 
  -4   8   4      782.99      821.29     28.78 o 
  -3   8   4      695.91      658.88     30.84 o 
  -2   8   4      910.93      910.00     66.30 o 
  -1   8   4      295.29      304.71      9.25 o 
   0   8   4     4499.65     4732.74     90.97 o 
   1   8   4      280.92      313.10     15.26 o 
   2   8   4      914.75      876.76     85.83 o 
   3   8   4      684.11      678.00     18.50 o 
   4   8   4      761.37      813.69     43.69 o 
   5   8   4      125.93      129.65     13.41 o 
   6   8   4       44.97       46.26      9.25 o 
   7   8   4        5.01        5.14     11.31 o 
  -6   9   4       14.78       98.68     31.87 o 
  -5   9   4      546.32      484.14     26.73 o 
  -4   9   4      177.92      189.72      4.91 o 
  -3   9   4      319.16      303.61     28.78 o 
  -2   9   4       41.92       28.27      8.00 o 
  -1   9   4       82.32       92.14      9.91 o 
   0   9   4       30.40       35.16     14.16 o 
   1   9   4       86.11      105.04     37.52 o 
   2   9   4       42.84       40.95     14.90 o 
   3   9   4      332.48      309.07     19.53 o 
   4   9   4      177.87      155.80     31.87 o 
   5   9   4      557.34      643.22    171.66 o 
   6   9   4       14.53       41.12     18.50 o 
  -7  10   4       32.38       38.03     22.61 o 
  -4  10   4      124.68      121.12      8.84 o 
  -3  10   4       66.65       64.87     20.56 o 
  -2  10   4      962.40      998.15     57.05 o 
  -1  10   4      565.88      632.16     20.91 o 
   0  10   4     1729.05     1907.48     57.56 o 
   1  10   4      563.10      629.14      9.19 o 
   2  10   4      956.34      886.27     42.66 o 
   3  10   4       63.13       65.24     19.02 o 
   4  10   4      119.53      120.13      9.79 o 
   6  10   4       19.58       46.77     18.77 o 
   7  10   4       32.73       42.76     21.07 o 
  -6  11   4       58.93       62.70     38.03 o 
  -5  11   4       52.72       35.21      7.86 o 
  -4  11   4      109.88      150.73     32.38 o 
  -3  11   4      683.13      614.37     25.79 o 
  -2  11   4      173.16      214.14     41.63 o 
  -1  11   4      851.25      962.14     19.02 o 
   0  11   4       48.32       39.40     19.53 o 
   1  11   4      854.37      929.49     15.87 o 
   2  11   4      178.46      186.19     14.51 o 
   3  11   4      697.66      607.61     18.42 o 
   4  11   4      107.01      120.38     16.53 o 
   5  11   4       48.86       65.41     25.18 o 
   6  11   4       58.22       54.48     18.50 o 
  -5  12   4       74.84       65.93     31.87 o 
  -4  12   4      202.80      210.09     14.63 o 
  -3  12   4       53.50       67.44     14.26 o 
  -2  12   4       49.32       54.48     13.36 o 
  -1  12   4       33.30       42.14     13.36 o 
   0  12   4      121.29       97.75     14.40 o 
   1  12   4       30.10       28.31     17.40 o 
   2  12   4       49.65       28.56     11.20 o 
   3  12   4       52.43       85.08     21.59 o 
   4  12   4      200.99      155.88     23.64 o 
   5  12   4       72.65       43.17     20.56 o 
   6  12   4       35.69       46.62     14.90 o 
  -5  13   4       53.15       20.05      6.10 o 
  -4  13   4       27.03       58.77     19.53 o 
  -3  13   4       58.20       51.77      8.74 o 
  -2  13   4      295.89      343.40     11.00 o 
  -1  13   4       84.32      112.55     14.79 o 
   0  13   4        2.43       11.31     24.67 o 
   1  13   4       82.42       94.41     20.56 o 
   2  13   4      301.01      297.42     25.70 o 
   3  13   4       57.25       27.68     17.16 o 
   4  13   4       26.64       49.51     13.31 o 
   5  13   4       53.91       51.15     19.46 o 
  -5  14   4       23.94       13.71      7.91 o 
  -4  14   4        9.69       42.14     29.81 o 
  -3  14   4       35.64       31.87     24.67 o 
  -2  14   4      126.63      136.08     18.89 o 
  -1  14   4      130.83      117.41     21.59 o 
   0  14   4       20.50       42.14     17.47 o 
   1  14   4      135.57      169.53     27.59 o 
   2  14   4      122.10      143.96     20.04 o 
   3  14   4       37.12       62.70     22.61 o 
   4  14   4        8.94       21.15     15.42 o 
   5  14   4       23.94       37.00     18.48 o 
  -4  15   4        9.14       60.65     41.12 o 
  -3  15   4       87.44      105.41     17.86 o 
  -2  15   4       13.01       60.65     49.34 o 
   0  15   4       34.47       52.72     32.89 o 
   1  15   4       39.69       64.25     24.88 o 
   2  15   4       12.55       27.75     26.73 o 
   3  15   4       87.94      102.84     28.40 o 
   4  15   4        8.88       18.50     14.39 o 
  -3  16   4       59.36       33.38     25.18 o 
  -2  16   4       99.70       87.37     28.78 o 
   0  16   4       31.81       26.73     18.44 o 
   1  16   4        7.06       47.28     35.98 o 
   2  16   4      100.15       88.91     26.34 o 
   3  16   4       59.97       76.80     18.73 o 
  -1  17   4       18.81       77.29     24.67 o 
   0  17   4       97.18       62.70     45.23 o 
   1  17   4       18.84       30.63     25.70 o 
   1   0   5     2849.05     2488.00    101.25 o 
   2   0   5     8381.14     7932.03    373.13 o 
   3   0   5     3604.31     3453.41     96.11 o 
   4   0   5      289.40      277.93      9.72 o 
   5   0   5     1143.82     1195.27     48.83 o 
   6   0   5       77.56       95.34     10.28 o 
   7   0   5      497.88      531.64     21.07 o 
   8   0   5       15.35        2.06     17.47 o 
  -8   1   5        1.18       14.39     13.36 o 
  -7   1   5      123.68      132.54     33.92 o 
  -6   1   5       35.97       32.89      7.20 o 
  -5   1   5      623.33      700.00      9.28 o 
  -4   1   5      277.96      339.26     12.14 o 
  -3   1   5     1863.51     1879.79     13.36 o 
  -2   1   5     3333.11     3458.69     30.32 o 
  -1   1   5     4625.63     4381.32    106.39 o 
   0   1   5     8124.19     7348.18    337.15 o 
   1   1   5     4575.68     4136.59     62.64 o 
   2   1   5     3355.44     3338.35    263.66 o 
   3   1   5     1857.95     1838.11     88.40 o 
   4   1   5      280.10      326.61     37.52 o 
   5   1   5      631.51      660.82     17.85 o 
   6   1   5       36.57       37.04     20.04 o 
   7   1   5      120.26      117.00     15.32 o 
  -8   2   5       27.67       30.09      7.78 o 
  -7   2   5      322.87      301.29     57.05 o 
  -6   2   5      466.97      423.87      8.04 o 
  -5   2   5       10.77       24.67      8.22 o 
  -4   2   5     1431.29     1403.74     26.73 o 
  -3   2   5      130.17      127.63      7.20 o 
  -2   2   5     1251.98     1249.51     84.29 o 
  -1   2   5       40.56       28.85      7.20 o 
   0   2   5     3161.59     3387.08     11.24 o 
   1   2   5       38.32       38.03     10.28 o 
   2   2   5     1252.13     1248.39     61.67 o 
   3   2   5      111.18      123.54      9.12 o 
   4   2   5     1432.86     1375.90     26.21 o 
   5   2   5        8.22       17.96     12.29 o 
   6   2   5      464.80      453.72     14.45 o 
   7   2   5      323.52      326.63     13.36 o 
   8   2   5       28.13       62.09     23.12 o 
  -8   3   5       37.97       32.40     17.99 o 
  -7   3   5      193.39      168.94     22.10 o 
  -6   3   5      131.13       94.66     16.96 o 
  -5   3   5     1040.77     1074.53    114.61 o 
  -4   3   5      836.35      925.11     18.50 o 
  -3   3   5     1694.25     1181.06    223.06 o 
  -2   3   5     5286.45     5333.94    239.50 o 
  -1   3   5     4189.43     3839.94     58.49 o 
   0   3   5     2679.30     2731.88     90.46 o 
   1   3   5     4190.53     4175.16     99.19 o 
   2   3   5     5248.18     5454.05    227.68 o 
   3   3   5     1686.33     1686.43     23.65 o 
   4   3   5      835.25      912.65     24.67 o 
   5   3   5     1022.92     1165.08     17.47 o 
   6   3   5      129.94      119.80     25.18 o 
   7   3   5      192.88      233.91     15.42 o 
   8   3   5       38.24       28.53     15.53 o 
  -8   4   5       21.25       53.45     24.67 o 
  -6   4   5       59.09       59.62     11.31 o 
  -5   4   5      104.53       63.73     11.31 o 
  -4   4   5      693.48      632.16     25.70 o 
  -3   4   5      428.46      423.50     16.45 o 
  -2   4   5      483.49      455.37     28.78 o 
  -1   4   5     2341.19     2393.57     21.08 o 
   0   4   5      812.40      963.85     45.23 o 
   1   4   5     2365.64     2398.07     35.86 o 
   2   4   5      485.97      490.68     28.27 o 
   3   4   5      428.39      469.89      8.18 o 
   4   4   5      696.52      671.27     43.17 o 
   5   4   5      104.21      106.93     11.11 o 
   6   4   5       59.48       35.37     14.78 o 
   7   4   5       49.90       62.70     14.39 o 
   8   4   5       20.16       31.70     16.45 o 
  -7   5   5       44.50       87.37     28.78 o 
  -6   5   5       63.35       76.07     12.33 o 
  -5   5   5      459.26      457.42     13.36 o 
  -4   5   5      394.00      402.94     28.78 o 
  -3   5   5      194.97      240.53     15.42 o 
  -2   5   5       72.02       75.98      3.06 o 
  -1   5   5     3811.17     3646.22    146.48 o 
   0   5   5        0.44        8.65      8.36 o 
   1   5   5     3756.54     3840.04     99.71 o 
   2   5   5       65.22       76.79     25.18 o 
   3   5   5      198.10      226.17     16.96 o 
   4   5   5      409.48      432.70     14.39 o 
   5   5   5      460.79      492.24     14.32 o 
   6   5   5       64.75       90.18     26.14 o 
   7   5   5       44.11       37.17     16.92 o 
   8   5   5        8.58       53.45     35.98 o 
  -8   6   5        1.57       22.61     21.59 o 
  -7   6   5       34.44       65.79     19.53 o 
  -6   6   5       44.19        6.17     12.33 o 
  -5   6   5       57.46       57.56     15.42 o 
  -4   6   5      170.88      225.11     12.33 o 
  -3   6   5      590.17      607.08      5.14 o 
  -2   6   5      234.24      251.98      6.17 o 
  -1   6   5      570.00      628.98     25.70 o 
   0   6   5       18.53       11.31     13.36 o 
   1   6   5      549.85      628.96     14.44 o 
   2   6   5      240.42      239.78      8.56 o 
   3   6   5      630.26      640.81     20.91 o 
   4   6   5      177.72      152.47     17.47 o 
   5   6   5       54.45       62.00     11.34 o 
   6   6   5       45.64       26.58     14.89 o 
   7   6   5       36.33       27.73     10.66 o 
  -7   7   5      117.92       83.26     23.64 o 
  -6   7   5       53.44       50.37     17.47 o 
  -5   7   5      244.04      231.28     18.50 o 
  -4   7   5      266.82      240.53     28.78 o 
  -3   7   5      671.66      629.80     37.00 o 
  -2   7   5      320.08      316.15     12.33 o 
  -1   7   5      148.54      162.62      7.90 o 
   0   7   5     6073.58     5866.59     74.96 o 
   1   7   5      149.07      122.15     21.59 o 
   2   7   5      319.01      325.85     17.27 o 
   3   7   5      681.24      689.34    157.27 o 
   4   7   5      267.51      287.20     18.00 o 
   5   7   5      246.15      260.92     15.55 o 
   6   7   5       51.10       98.68     14.54 o 
   7   7   5      117.73      118.18     15.93 o 
  -7   8   5       71.15       54.48     38.03 o 
  -6   8   5       54.13       94.57     37.00 o 
  -5   8   5      537.27      534.51     65.79 o 
  -4   8   5      253.03      228.20     15.42 o 
  -3   8   5     1186.64     1170.78     41.12 o 
  -2   8   5      387.07      351.54      6.07 o 
  -1   8   5      551.62      591.72     19.53 o 
   0   8   5      285.65      298.59      8.86 o 
   1   8   5      554.88      542.76     16.96 o 
   2   8   5      389.39      368.29     21.32 o 
   3   8   5     1169.09     1170.92     46.45 o 
   4   8   5      256.47      257.74      9.05 o 
   5   8   5      531.84      524.83     18.00 o 
   6   8   5       51.62      109.81     19.21 o 
   7   8   5       72.30       36.55     24.16 o 
  -7   9   5       60.83       68.87     31.87 o 
  -6   9   5       66.25       31.87     27.75 o 
  -5   9   5       39.94       54.48     29.81 o 
  -4   9   5      592.93      581.27     29.30 o 
  -3   9   5      146.38      130.67     30.84 o 
  -2   9   5      785.92      842.85     32.59 o 
  -1   9   5       56.03       40.71     12.67 o 
   0   9   5      522.22      518.91     24.15 o 
   1   9   5       52.95       45.65     13.36 o 
   2   9   5      779.40      767.77     25.70 o 
   3   9   5      144.67      140.85     25.44 o 
   4   9   5      586.62      551.07    141.85 o 
   5   9   5       42.88       50.94     15.88 o 
   6   9   5       65.09       60.65     20.91 o 
   7   9   5       59.96       68.71     40.60 o 
  -7  10   5       28.97       49.34     34.95 o 
  -6  10   5       33.03       39.06     30.84 o 
  -5  10   5       25.56       18.50     24.67 o 
  -4  10   5       24.67       20.94     12.33 o 
  -3  10   5       49.23       39.85     13.88 o 
  -2  10   5      360.68      345.91     41.63 o 
  -1  10   5      467.38      571.79    111.01 o 
   0  10   5     1027.84      924.99     24.67 o 
   1  10   5      470.45      521.47     29.30 o 
   2  10   5      367.03      348.08     21.43 o 
   3  10   5       50.54       46.26     25.70 o 
   4  10   5       25.48       26.86     17.58 o 
   5  10   5       25.63       47.28     31.87 o 
   6  10   5       35.89       41.12     25.70 o 
   7  10   5       28.08       50.37     18.50 o 
  -5  11   5       74.55       92.51     45.23 o 
  -4  11   5      238.78      218.94     17.12 o 
  -3  11   5      294.33      274.60     17.53 o 
  -2  11   5      748.68      742.17     51.40 o 
  -1  11   5       85.03       76.63     25.18 o 
   0  11   5      299.90      309.94     38.03 o 
   1  11   5       84.08       94.94     14.90 o 
   2  11   5      744.30      700.92     14.61 o 
   3  11   5      293.51      249.88     40.09 o 
   4  11   5      244.35      261.64     25.70 o 
   5  11   5       72.34       46.59     10.58 o 
   6  11   5       15.35       39.75     14.39 o 
  -5  12   5        5.03        1.03      2.06 o 
  -4  12   5      116.65      114.79     14.90 o 
  -3  12   5      180.39      178.19     16.50 o 
  -2  12   5      323.97      303.30     20.04 o 
  -1  12   5       41.32       31.54     14.89 o 
   0  12   5      311.28      295.80     62.70 o 
   1  12   5       42.92       23.75     20.15 o 
   2  12   5      320.22      271.46     11.63 o 
   3  12   5      177.97      139.26     17.44 o 
   4  12   5      116.94      112.36     33.41 o 
   5  12   5        5.40       19.32     19.01 o 
   6  12   5       17.83       27.24     11.90 o 
  -5  13   5        1.61        9.25      9.25 o 
  -4  13   5      102.27       93.81     21.59 o 
  -3  13   5       36.00       26.69     15.88 o 
  -2  13   5      165.73      191.63     18.46 o 
  -1  13   5       16.83       35.98     19.53 o 
   0  13   5       97.28       88.71     31.35 o 
   1  13   5       15.96       27.26     15.94 o 
   2  13   5      159.14      218.50     22.10 o 
   3  13   5       37.50       22.79     18.50 o 
   4  13   5      105.17      116.00     19.02 o 
   5  13   5        1.60       32.04     19.40 o 
  -4  14   5       67.21       52.74     31.35 o 
  -3  14   5       17.75       34.95     22.61 o 
  -2  14   5       88.31      120.45     40.09 o 
  -1  14   5      132.73      136.49     15.42 o 
   0  14   5      101.86       92.51     12.10 o 
   1  14   5      130.17      163.29     26.73 o 
   2  14   5       86.61      108.65     12.58 o 
   3  14   5       17.39       35.98     30.84 o 
   4  14   5       64.63       86.33     15.72 o 
  -4  15   5       36.70       28.01      8.11 o 
  -3  15   5        3.12       19.87     13.83 o 
  -2  15   5        6.90       29.76     15.51 o 
  -1  15   5       43.21       72.19     40.09 o 
   0  15   5      131.12      100.39     18.00 o 
   1  15   5       44.22       62.70     23.64 o 
   2  15   5        7.16       25.39     26.73 o 
   3  15   5        3.23       60.65     26.73 o 
   4  15   5       36.89       43.85     20.70 o 
  -3  16   5       31.29       45.23     16.45 o 
  -2  16   5       30.40       43.17     21.59 o 
  -1  16   5       16.62       15.42     34.95 o 
   0  16   5      238.06      234.99     30.84 o 
   2  16   5       30.00       26.65     17.43 o 
   3  16   5       31.27       28.21     16.16 o 
   0  17   5        4.59       54.36     21.77 o 
   1  17   5       64.88       64.72     19.02 o 
   0   0   6     2581.81     2631.44     20.56 o 
   1   0   6     8892.05     8106.08    334.58 o 
   2   0   6     2571.35     2631.44     21.81 o 
   3   0   6       10.55       10.28     10.28 o 
   4   0   6      287.20      348.83     11.31 o 
   5   0   6        8.50       14.39     20.56 o 
   7   0   6        5.46        5.14      9.45 o 
   8   0   6       37.20       48.65     39.06 o 
  -8   1   6       20.49       37.28      7.61 o 
  -7   1   6       26.85       26.73      8.22 o 
  -6   1   6     1016.50     1018.19     48.83 o 
  -5   1   6      790.83      900.31     90.46 o 
  -4   1   6       41.24       52.50     12.33 o 
  -3   1   6     1579.49     1596.97      8.22 o 
  -2   1   6      186.93      222.20     14.90 o 
  -1   1   6     3156.48     3183.96     33.92 o 
   0   1   6      181.51      141.43      9.25 o 
   1   1   6     3177.00     3094.60     35.32 o 
   2   1   6      197.88      212.15     20.04 o 
   3   1   6     1565.23     1526.63     56.53 o 
   4   1   6       44.77       54.27     22.10 o 
   5   1   6      768.48      751.94     41.12 o 
   6   1   6     1013.83      953.93     41.63 o 
   7   1   6       28.43       28.78     19.53 o 
   8   1   6       20.91       34.95     21.59 o 
  -8   2   6       53.69       47.57     10.79 o 
  -7   2   6       28.81       21.97     11.31 o 
  -6   2   6       84.27       65.06     11.56 o 
  -5   2   6      830.17      872.28     52.94 o 
  -4   2   6      172.59      169.33      5.14 o 
  -3   2   6     2884.26     3003.81    173.20 o 
  -2   2   6      309.36      306.38     17.47 o 
  -1   2   6      773.73      721.40     38.55 o 
   0   2   6    15102.76    15369.52    262.63 o 
   1   2   6      752.98      725.63     22.06 o 
   2   2   6      315.01      310.89      9.86 o 
   3   2   6     2913.61     3188.56     33.92 o 
   4   2   6      166.59      213.21     90.97 o 
   5   2   6      843.00      879.20     33.09 o 
   6   2   6       83.60      110.27     13.68 o 
   7   2   6       25.97       65.79     26.73 o 
   8   2   6       54.76       74.46     15.77 o 
  -8   3   6       17.10       20.56     19.53 o 
  -7   3   6       50.06       88.40     24.67 o 
  -6   3   6       16.97       37.00     19.53 o 
  -5   3   6      450.29      516.01     18.50 o 
  -4   3   6       97.02      102.79     16.45 o 
  -3   3   6       82.73      102.79     10.28 o 
  -2   3   6      386.06      433.89     27.24 o 
  -1   3   6       90.64       93.38      8.63 o 
   0   3   6      818.42      830.87     26.21 o 
   1   3   6       99.27      104.09      6.84 o 
   2   3   6      405.94      418.24     21.66 o 
   3   3   6       92.87      105.05     11.31 o 
   4   3   6      104.57      133.25     34.95 o 
   5   3   6      438.62      473.82      7.61 o 
   6   3   6       17.20       51.40     23.64 o 
   7   3   6       52.71       43.79     17.40 o 
   8   3   6       18.84       41.12     28.78 o 
  -8   4   6       45.00       29.81     26.73 o 
  -7   4   6       66.13      106.90     14.39 o 
  -6   4   6      385.79      355.66     15.42 o 
  -5   4   6      305.32      362.85     42.14 o 
  -4   4   6      285.27      279.59     20.56 o 
  -3   4   6     2856.93     2789.74     64.76 o 
  -2   4   6      446.76      424.86     18.50 o 
  -1   4   6     1105.88     1060.59     46.26 o 
   0   4   6     1157.55     1197.79    160.87 o 
   1   4   6     1070.30     1100.26     32.29 o 
   2   4   6      429.33      447.04     49.85 o 
   3   4   6     2861.46     2898.88     32.59 o 
   4   4   6      279.00      233.75     16.55 o 
   5   4   6      305.22      326.07     13.36 o 
   6   4   6      383.29      430.21     21.07 o 
   7   4   6       64.95       93.10     19.74 o 
   8   4   6       45.43       57.56     18.50 o 
  -8   5   6       23.58        7.20     18.50 o 
  -7   5   6        8.47       17.47     18.50 o 
  -6   5   6       74.28      104.85     14.39 o 
  -5   5   6       80.04       45.23     15.42 o 
  -4   5   6      202.65      185.02     13.36 o 
  -3   5   6        7.71       21.59     17.47 o 
  -2   5   6      217.64      225.37     21.59 o 
  -1   5   6      460.78      488.73     22.10 o 
   0   5   6      282.99      255.00     40.60 o 
   1   5   6      463.93      494.11     11.95 o 
   2   5   6      199.43      212.59     10.79 o 
   3   5   6        6.00       20.56     11.84 o 
   4   5   6      190.06      184.50     12.29 o 
   5   5   6       80.53       53.81     15.93 o 
   6   5   6       70.23       73.11     13.59 o 
   7   5   6        8.73       23.64     22.22 o 
   8   5   6       23.10       18.50     19.53 o 
  -7   6   6      142.77      122.32     28.78 o 
  -4   6   6      120.42      102.79     22.61 o 
  -3   6   6     2778.14     2737.31     31.87 o 
  -2   6   6      185.38      194.98      7.20 o 
  -1   6   6      791.04      738.79     15.41 o 
   0   6   6     3428.83     4001.71     88.91 o 
   1   6   6      787.94      722.95     26.16 o 
   2   6   6      182.02      186.30      7.96 o 
   3   6   6     2745.40     2668.64    101.25 o 
   4   6   6      116.26      114.42     13.75 o 
   5   6   6       32.37       27.75     37.00 o 
   6   6   6       12.89       25.70     31.87 o 
   7   6   6      142.04      136.96     14.71 o 
   8   6   6       16.25       31.87     24.67 o 
  -7   7   6       87.76      113.07     25.70 o 
  -6   7   6      239.79      195.30     25.70 o 
  -5   7   6      465.89      597.21     29.81 o 
  -4   7   6      112.20      117.18     17.47 o 
  -3   7   6      425.70      394.77     12.84 o 
  -2   7   6      368.53      401.47      9.87 o 
  -1   7   6       25.96       26.61     10.79 o 
   0   7   6     1238.85     1276.87     28.78 o 
   1   7   6       28.61       51.96     22.61 o 
   2   7   6      361.24      395.81     10.58 o 
   3   7   6      427.11      500.57     23.50 o 
   4   7   6      104.62      120.52     23.13 o 
   5   7   6      473.54      518.26     16.13 o 
   6   7   6      232.65      239.44     26.73 o 
   7   7   6       85.91       58.54     13.36 o 
  -7   8   6      107.13       62.70     19.53 o 
  -6   8   6        2.47       25.70     31.87 o 
  -5   8   6      585.14      684.58     26.73 o 
  -4   8   6      217.66      193.25     30.84 o 
  -3   8   6      139.22      143.63     31.87 o 
  -2   8   6      227.47      213.28     17.47 o 
  -1   8   6       20.64       35.98     11.31 o 
   0   8   6      184.41      180.24     16.34 o 
   1   8   6       18.34       68.87     30.84 o 
   2   8   6      216.56      236.20     31.87 o 
   3   8   6      143.14      134.56     15.39 o 
   4   8   6      225.23      212.54     25.80 o 
   5   8   6      585.28      648.85     19.74 o 
   6   8   6        2.43       27.82     19.76 o 
   7   8   6      107.63      128.00     25.70 o 
  -7   9   6      102.21      122.32     26.73 o 
  -5   9   6      230.53      228.20     40.09 o 
  -4   9   6      351.57      394.72     20.56 o 
  -3   9   6      300.94      288.31      8.86 o 
  -2   9   6      168.97      159.89     10.83 o 
  -1   9   6      149.56      126.88     11.86 o 
   0   9   6      907.94      952.40    119.75 o 
   1   9   6      152.07      163.65     25.70 o 
   2   9   6      173.45      174.83     32.89 o 
   3   9   6      300.99      275.17     17.71 o 
   4   9   6      358.08      364.50     30.32 o 
   5   9   6      235.38      206.93     26.03 o 
   6   9   6       17.08       31.65     14.29 o 
   7   9   6       99.22      112.06     13.70 o 
  -6  10   6        1.34       16.45     34.95 o 
  -4  10   6      359.57      250.89     27.24 o 
  -3  10   6       33.19       40.56     12.33 o 
  -2  10   6      144.57      154.99     13.88 o 
  -1  10   6      113.92      130.91     22.72 o 
   0  10   6       24.33       14.39     16.45 o 
   1  10   6      113.98      129.48     16.64 o 
   2  10   6      138.00      127.75     28.78 o 
   3  10   6       32.49       31.08     11.79 o 
   4  10   6      360.07      448.77     29.81 o 
   5  10   6       29.22       44.06     21.29 o 
   6  10   6        1.12       27.64     17.07 o 
  -6  11   6       12.00       19.53     23.64 o 
  -5  11   6       60.40       37.00     29.81 o 
  -4  11   6      231.44      229.77     14.59 o 
  -3  11   6       39.20       29.81     11.31 o 
  -2  11   6      188.54      198.39     14.78 o 
  -1  11   6       10.67       13.05     15.02 o 
   0  11   6      278.27      254.29     47.28 o 
   1  11   6       12.68       20.48     15.06 o 
   2  11   6      192.32      200.10     15.21 o 
   3  11   6       42.61       45.76     12.43 o 
   4  11   6      230.71      213.75     13.88 o 
   5  11   6       62.59       45.23     24.67 o 
   6  11   6       11.39       13.98     16.34 o 
  -5  12   6        5.95        8.22     19.53 o 
  -4  12   6       79.12       83.43     18.50 o 
  -3  12   6       63.45       62.11     23.64 o 
  -2  12   6       67.24       43.96     12.53 o 
  -1  12   6      143.38      139.01     31.56 o 
   0  12   6     1331.05     1240.03    166.01 o 
   1  12   6      138.86      123.89     10.61 o 
   2  12   6       69.17       60.76     24.16 o 
   3  12   6       61.72       60.36     29.81 o 
   4  12   6       77.60       50.45     18.73 o 
   5  12   6        4.77       31.25     19.01 o 
   6  12   6       48.54       62.70     27.75 o 
  -5  13   6       11.17       24.67     41.12 o 
  -4  13   6       76.25       76.06      9.25 o 
  -3  13   6      164.75      161.92     12.55 o 
  -2  13   6      109.44      140.95     14.78 o 
  -1  13   6       19.21       34.95     22.61 o 
   0  13   6       14.11       43.17     26.73 o 
   1  13   6       19.64       26.73     25.70 o 
   2  13   6      108.03      127.35     22.69 o 
   3  13   6      165.45      207.84     29.30 o 
   4  13   6       76.36       99.71     20.04 o 
   5  13   6       11.17       34.95     34.95 o 
  -4  14   6       51.11       66.70     39.57 o 
  -3  14   6       30.47       51.33     18.50 o 
  -2  14   6       36.94       30.90     12.85 o 
  -1  14   6       11.15       58.26     17.85 o 
   0  14   6       25.11       35.98     28.78 o 
   1  14   6       10.64       46.26     20.56 o 
   2  14   6       36.91       42.99     30.84 o 
   3  14   6       31.64       49.34     19.58 o 
   4  14   6       49.13       71.35     18.44 o 
  -4  15   6        8.43       28.17     42.66 o 
  -3  15   6      110.66      104.85     34.95 o 
  -2  15   6       49.41       67.49     16.73 o 
  -1  15   6        1.33       39.06     30.84 o 
   0  15   6       54.50       39.44     16.53 o 
   1  15   6        1.04       25.70     21.59 o 
   2  15   6       50.07       97.37     17.99 o 
   3  15   6      111.69       82.15     21.15 o 
   4  15   6        8.79        7.55     17.07 o 
  -3  16   6       48.85       42.36     23.64 o 
  -2  16   6      121.97      149.92     25.19 o 
  -1  16   6       18.87       21.59     29.81 o 
   0  16   6       21.91       36.75     26.21 o 
   1  16   6       19.27       46.26     19.53 o 
   2  16   6      119.80       84.24     32.89 o 
   3  16   6       48.43       61.38     17.97 o 
   0  17   6        0.03       23.64     33.92 o 
   1   0   7     1202.85     1212.94     45.74 o 
   2   0   7      330.96      371.07     13.81 o 
   3   0   7       60.01       64.09      4.68 o 
   4   0   7      194.35      183.53     14.39 o 
   5   0   7      469.19      496.99      8.74 o 
   6   0   7      222.30      250.58     14.39 o 
   7   0   7      128.53      124.19     13.88 o 
   8   0   7        6.13       24.67     32.89 o 
  -8   1   7      100.86      115.64     13.31 o 
  -7   1   7       95.82      106.50     19.53 o 
  -6   1   7      188.80      145.58     28.78 o 
  -5   1   7      542.92      500.22     12.57 o 
  -4   1   7     1460.60     1475.16     53.97 o 
  -3   1   7     1060.52     1007.27     50.37 o 
  -2   1   7     3804.61     3614.67     11.82 o 
  -1   1   7     4501.31     4687.04    198.90 o 
   0   1   7       14.77       34.95      9.25 o 
   1   1   7     4477.24     4273.42     11.95 o 
   2   1   7     3775.09     3692.55    175.77 o 
   3   1   7     1050.91      986.22     71.44 o 
   4   1   7     1449.92     1482.77     14.63 o 
   5   1   7      541.26      505.91     21.97 o 
   6   1   7      187.53      134.85     44.20 o 
   7   1   7       95.74      111.04     10.43 o 
   8   1   7       96.88       91.19     30.32 o 
  -8   2   7       60.25       50.59     31.87 o 
  -7   2   7       14.60       10.28      3.08 o 
  -6   2   7       25.77       12.44      6.22 o 
  -5   2   7      152.13      135.25      9.87 o 
  -4   2   7      204.47      204.23      7.44 o 
  -3   2   7      763.91      828.43     26.73 o 
  -2   2   7      967.39      966.83     28.27 o 
  -1   2   7     1907.64     1950.76     40.96 o 
   0   2   7     2865.99     2660.15    144.93 o 
   1   2   7     1902.36     1971.09     13.36 o 
   2   2   7      944.12      957.27     56.53 o 
   3   2   7      758.09      795.14     17.47 o 
   4   2   7      197.40      187.08     18.44 o 
   5   2   7      151.08      132.85     27.25 o 
   6   2   7       19.56       31.87     16.45 o 
   7   2   7       14.85       22.61     18.50 o 
   8   2   7       60.99       71.31     12.74 o 
  -7   3   7       67.66       41.12     14.39 o 
  -6   3   7       92.54      104.85     10.28 o 
  -5   3   7       53.99       49.34     12.33 o 
  -4   3   7      343.28      348.46     11.31 o 
  -3   3   7      744.21      834.66     11.31 o 
  -2   3   7     5158.43     5105.49    233.85 o 
  -1   3   7     1336.67     1372.55     84.29 o 
   0   3   7     4128.74     4467.85    160.87 o 
   1   3   7     1334.23     1319.01     59.62 o 
   2   3   7     5139.58     4981.63    218.94 o 
   3   3   7      749.90      813.95     41.12 o 
   4   3   7      332.80      349.62     16.45 o 
   5   3   7       54.30       70.68     12.85 o 
   6   3   7       92.49      111.66     27.24 o 
   7   3   7       67.95      120.06     37.52 o 
   8   3   7        2.90       43.17     27.75 o 
  -8   4   7       14.26       22.61     21.59 o 
  -7   4   7       12.94       30.84     18.50 o 
  -6   4   7      500.96      449.19     81.20 o 
  -5   4   7       18.04       10.28     13.36 o 
  -4   4   7      419.72      427.61     20.56 o 
  -3   4   7      493.58      538.62     32.89 o 
  -2   4   7      358.51      353.55     11.31 o 
  -1   4   7      298.11      317.40     44.20 o 
   0   4   7     5036.37     5217.12    137.51 o 
   1   4   7      287.28      343.10     11.31 o 
   2   4   7      348.78      355.66      9.12 o 
   3   4   7      491.89      543.09     25.70 o 
   4   4   7      412.77      334.98     14.90 o 
   5   4   7       19.60       50.37     18.50 o 
   6   4   7      498.85      459.86     21.43 o 
   7   4   7       12.22       38.03     15.42 o 
   8   4   7       13.09       57.56     28.78 o 
  -8   5   7        4.79       23.64     24.67 o 
  -7   5   7        0.62       25.70     23.64 o 
  -5   5   7       11.44       32.89     22.61 o 
  -4   5   7      277.43      256.98     13.36 o 
  -3   5   7      800.74      906.61     24.67 o 
  -2   5   7      729.58      703.51     49.85 o 
  -1   5   7      354.31      321.73     10.18 o 
   0   5   7      497.70      659.08     17.97 o 
   1   5   7      363.37      346.42     13.08 o 
   2   5   7      729.79      749.68     22.61 o 
   3   5   7      804.74      835.86     23.64 o 
   4   5   7      283.82      283.03     13.88 o 
   6   5   7        1.27       35.98     21.59 o 
   7   5   7        0.67        6.17     24.67 o 
   8   5   7        5.24        8.22     14.39 o 
  -7   6   7        1.11       12.33     30.84 o 
  -6   6   7      237.35      231.28     24.67 o 
  -5   6   7      269.65      283.70     13.36 o 
  -4   6   7      279.16      234.36     30.84 o 
  -3   6   7       57.72       87.37     24.67 o 
  -2   6   7       87.07       94.50     26.73 o 
  -1   6   7      836.27      902.26     48.31 o 
   0   6   7      304.82      280.04     22.61 o 
   1   6   7      843.30      926.38     20.53 o 
   2   6   7       87.12       73.22      7.93 o 
   3   6   7       58.05       59.74     12.43 o 
   4   6   7      287.94      290.51     20.56 o 
   5   6   7      270.75      261.58     14.80 o 
   6   6   7      243.70      245.90     16.53 o 
  -7   7   7      131.05      104.85     20.56 o 
  -6   7   7        4.00       38.03     21.59 o 
  -5   7   7      906.83      943.62     30.84 o 
  -4   7   7      306.33      325.85     14.39 o 
  -3   7   7      161.48      142.37     16.45 o 
  -2   7   7      906.04      920.14     53.45 o 
  -1   7   7      785.57      752.57     49.34 o 
   0   7   7      910.29      974.26     25.18 o 
   1   7   7      774.13      785.66     15.53 o 
   2   7   7      910.54      871.54     27.54 o 
   3   7   7      160.28      165.34     13.75 o 
   4   7   7      303.75      285.66     10.61 o 
   5   7   7      909.00      970.11     54.22 o 
   7   7   7      132.64      131.78     29.81 o 
  -7   8   7       31.62       88.40     35.98 o 
  -6   8   7      135.89      160.35     17.47 o 
  -5   8   7      110.09       63.73     17.47 o 
  -4   8   7        2.87       20.56     14.39 o 
  -3   8   7       21.21       37.04     14.90 o 
  -2   8   7       98.68      101.15     17.99 o 
  -1   8   7       28.41       29.81      8.22 o 
   0   8   7      123.37      121.60     21.23 o 
   1   8   7       28.26       46.98     13.36 o 
   2   8   7      100.11      111.35      9.43 o 
   3   8   7       20.92       37.00     10.28 o 
   5   8   7      109.39      126.09     21.48 o 
   6   8   7      134.56      148.71     14.39 o 
   7   8   7       31.35       36.08     35.46 o 
  -7   9   7       93.12      111.01     19.53 o 
  -6   9   7       75.81       85.32     47.28 o 
  -5   9   7       87.97       63.73     25.70 o 
  -4   9   7      100.65      117.18     19.53 o 
  -3   9   7       15.33       12.62      4.06 o 
  -2   9   7       84.31      111.46      9.32 o 
  -1   9   7      166.43      132.42     11.36 o 
   1   9   7      155.08      126.43     15.21 o 
   2   9   7       85.37       74.85     30.32 o 
   3   9   7       15.88        9.25     20.56 o 
   4   9   7      104.13      106.85     25.18 o 
   5   9   7       89.39       83.76     34.95 o 
   6   9   7       76.39       74.80     21.66 o 
   7   9   7       95.55       83.81     21.59 o 
  -6  10   7      123.21      168.58     31.87 o 
  -5  10   7      140.05      190.16     35.98 o 
  -4  10   7      220.19      167.78      9.77 o 
  -3  10   7      226.85      323.20     70.93 o 
  -2  10   7      272.32      258.32     15.93 o 
  -1  10   7      120.88      130.12     18.50 o 
   0  10   7      285.09      273.25     12.12 o 
   1  10   7      126.65       79.23     15.42 o 
   2  10   7      279.29      272.44     11.50 o 
   3  10   7      239.39      180.80     44.20 o 
   4  10   7      213.99      225.91     33.51 o 
   5  10   7      141.72      138.77     16.16 o 
   6  10   7      120.15      118.31     34.43 o 
  -6  11   7       10.06       42.14     24.67 o 
  -4  11   7       43.68       46.85      7.10 o 
  -3  11   7       94.35       74.71     23.64 o 
  -2  11   7      284.25      278.77     56.53 o 
  -1  11   7       56.84       66.71     16.05 o 
   0  11   7      112.28      122.32     13.59 o 
   1  11   7       57.62       49.89     20.56 o 
   2  11   7      284.13      264.53     17.99 o 
   3  11   7       95.49       87.30     16.96 o 
   4  11   7       43.22       50.97     21.07 o 
   5  11   7        7.17       24.76     22.61 o 
   6  11   7        9.94       50.37     27.75 o 
  -5  12   7       26.64       17.47     40.09 o 
  -4  12   7      218.86      258.78     12.85 o 
  -3  12   7      115.97      117.26     23.85 o 
  -2  12   7      122.64      158.20     44.71 o 
  -1  12   7       45.79       30.84     19.53 o 
   0  12   7       72.73       93.73     40.09 o 
   1  12   7       47.23       54.48     15.42 o 
   2  12   7      123.71      120.86     16.00 o 
   3  12   7      118.70      101.22     44.20 o 
   4  12   7      219.53      174.74     39.06 o 
   5  12   7       26.72       28.43     13.54 o 
  -4  13   7      142.13      140.11      7.20 o 
  -3  13   7      100.15      127.04     26.73 o 
  -2  13   7       41.02       57.25     15.42 o 
  -1  13   7       57.83       40.27     15.97 o 
   0  13   7       17.05       87.37     41.12 o 
   1  13   7       57.77       58.59     16.72 o 
   2  13   7       38.11       38.97     16.29 o 
   3  13   7       98.62      122.20     17.11 o 
   4  13   7      141.69      121.25     57.05 o 
   5  13   7       43.20       34.95     26.21 o 
  -4  14   7       19.21       20.56     19.53 o 
  -3  14   7      147.10      135.56     30.88 o 
  -2  14   7       18.83       59.62     37.00 o 
  -1  14   7       27.99       54.43     15.08 o 
   0  14   7       11.48       54.48     29.81 o 
   2  14   7       18.54       30.07     12.55 o 
   3  14   7      149.70      168.86     26.73 o 
   4  14   7       19.39       26.73     25.70 o 
  -3  15   7        6.65       26.63     14.57 o 
  -2  15   7       17.17       30.84     39.06 o 
  -1  15   7      119.52      143.12     17.37 o 
   1  15   7      117.84      112.04     21.63 o 
   2  15   7       16.90       49.34     33.92 o 
  -2  16   7       25.24       22.61     22.61 o 
  -1  16   7       11.91       25.68     18.99 o 
   0  16   7       23.48       53.84     23.12 o 
   1  16   7       11.55      122.32     35.98 o 
   2  16   7       24.61       52.68     21.15 o 
   0   0   8     5745.58     5552.75     45.23 o 
   1   0   8      352.26      307.44     29.30 o 
   2   0   8     1666.69     1702.07     25.18 o 
   3   0   8     2585.46     2702.52     31.86 o 
   4   0   8      728.07      751.77     33.92 o 
   5   0   8     1098.76     1023.49     69.38 o 
   6   0   8      682.74      610.77     22.68 o 
   7   0   8      209.97      203.58     21.36 o 
   8   0   8       40.87       42.42     13.88 o 
  -8   1   8       79.40       80.38     15.42 o 
  -7   1   8       43.93       18.87      9.72 o 
  -6   1   8      195.03      240.93      9.25 o 
  -5   1   8      596.92      687.62     88.40 o 
  -4   1   8      568.90      506.79     22.61 o 
  -3   1   8      528.71      557.63     14.39 o 
  -2   1   8      188.23      189.42      5.65 o 
  -1   1   8     2767.27     2887.13    123.35 o 
   0   1   8        3.10       46.14     12.85 o 
   1   1   8     2780.51     2669.32     32.85 o 
   2   1   8      194.35      171.18     25.18 o 
   3   1   8      540.41      619.73     59.62 o 
   4   1   8      562.50      529.32     19.02 o 
   5   1   8      612.63      608.18     22.54 o 
   6   1   8      191.08      250.17     33.92 o 
   7   1   8       40.72       37.00     18.50 o 
   8   1   8       79.06       73.64     34.43 o 
  -8   2   8       31.10       45.23     21.59 o 
  -7   2   8      273.91      256.37     62.19 o 
  -6   2   8       99.71       96.52     11.31 o 
  -5   2   8      569.50      533.62     33.41 o 
  -4   2   8      205.22      191.73     13.36 o 
  -3   2   8      370.30      331.60      5.65 o 
  -2   2   8      997.38      981.65     10.43 o 
  -1   2   8     1292.81     1216.01     24.86 o 
   0   2   8       63.90       83.24     13.88 o 
   1   2   8     1333.05     1212.29     35.98 o 
   2   2   8      999.63      966.40     22.61 o 
   3   2   8      373.03      381.13     10.43 o 
   4   2   8      199.44      210.27     10.20 o 
   5   2   8      559.30      592.18     28.14 o 
   6   2   8       94.49       79.05     28.78 o 
   7   2   8      275.30      309.85     22.80 o 
   8   2   8       29.45       31.81     13.75 o 
  -7   3   8        8.60       60.65     23.64 o 
  -6   3   8      187.80      231.28     21.59 o 
  -5   3   8       64.14       67.84     21.59 o 
  -4   3   8      218.51      240.53     12.33 o 
  -3   3   8      474.97      378.69     56.53 o 
  -2   3   8      546.21      554.40     16.72 o 
  -1   3   8      469.54      508.89     27.24 o 
   0   3   8      100.96      123.97     10.11 o 
   1   3   8      443.02      450.62     17.68 o 
   2   3   8      534.42      512.16     41.12 o 
   3   3   8      490.65      427.94     16.25 o 
   4   3   8      214.92      231.89      9.63 o 
   5   3   8       69.00       56.53     25.70 o 
   6   3   8      184.40      225.79     20.35 o 
   7   3   8        7.19       57.56     31.87 o 
   8   3   8       15.72       53.45     37.00 o 
  -8   4   8        4.05       31.87     17.47 o 
  -7   4   8      132.11      128.49     16.45 o 
  -6   4   8       51.12        9.25     12.33 o 
  -5   4   8      154.52      185.02     21.59 o 
  -4   4   8       56.46       81.20      9.25 o 
  -3   4   8      297.21      300.15     24.67 o 
  -2   4   8      117.73      115.99      6.68 o 
  -1   4   8     2029.93     2046.91    157.27 o 
   0   4   8       25.67       33.58     11.31 o 
   1   4   8     2076.47     2219.06     43.17 o 
   2   4   8      118.32      114.35      9.59 o 
   3   4   8      329.24      272.52     18.50 o 
   4   4   8       61.12       69.87     10.79 o 
   5   4   8      159.59      142.78     14.39 o 
   6   4   8       51.03       92.51     19.53 o 
   7   4   8      127.29      104.83     30.84 o 
   8   4   8        4.60       28.58     17.11 o 
  -8   5   8       14.57        5.14     33.92 o 
  -6   5   8       34.38       45.23     24.67 o 
  -5   5   8       60.41       70.93     12.33 o 
  -4   5   8       67.96      108.96     38.03 o 
  -3   5   8      303.38      325.85     28.78 o 
  -2   5   8     3853.58     4047.26     89.43 o 
  -1   5   8      492.79      579.57     22.10 o 
   0   5   8       37.50       63.23     14.90 o 
   1   5   8      508.05      565.01     52.94 o 
   2   5   8     3889.80     4299.57     92.00 o 
   3   5   8      309.50      291.12     11.11 o 
   4   5   8       68.45       84.41     14.80 o 
   5   5   8       63.86       63.89     16.45 o 
   6   5   8       33.42       25.61     14.51 o 
   7   5   8       21.05       31.87     26.73 o 
   8   5   8       14.59        6.17     29.81 o 
  -7   6   8       81.49      104.85     24.67 o 
  -6   6   8       21.55       32.89     30.84 o 
  -5   6   8       72.18      135.68     23.64 o 
  -3   6   8      279.78      176.80     61.67 o 
  -2   6   8      339.66      378.51     20.04 o 
  -1   6   8      361.65      346.65      9.25 o 
   0   6   8      226.69      223.39     11.40 o 
   1   6   8      339.67      359.01     24.67 o 
   2   6   8      341.59      373.71     25.08 o 
   3   6   8      289.65      264.94      9.59 o 
   4   6   8       10.18       11.31     13.36 o 
   5   6   8       79.17       86.32     12.19 o 
   6   6   8       20.59       17.47     23.64 o 
   7   6   8       77.16       94.57     25.70 o 
  -7   7   8      128.91      163.44     41.12 o 
  -6   7   8       75.93      140.82     16.45 o 
  -5   7   8      792.27      817.18     46.26 o 
  -4   7   8      436.33      466.67     17.47 o 
  -3   7   8        7.03        3.08      2.06 o 
  -2   7   8       13.68       11.06     11.82 o 
  -1   7   8      138.91      125.75     14.05 o 
   0   7   8        2.32       18.50     16.45 o 
   1   7   8      131.89      151.16     26.21 o 
   2   7   8       17.91       19.60     11.31 o 
   3   7   8        7.15        5.14     22.61 o 
   4   7   8      449.52      436.06     44.20 o 
   5   7   8      785.18      808.96     28.78 o 
   6   7   8       73.83       57.05     18.90 o 
   7   7   8      127.93      108.35     15.37 o 
  -7   8   8      165.30      178.86     43.17 o 
  -5   8   8       62.29       27.75     19.53 o 
  -4   8   8      143.50      142.88     43.17 o 
  -3   8   8      282.11      295.27     10.28 o 
  -2   8   8      247.75      248.01     29.81 o 
  -1   8   8      390.45      405.94      9.87 o 
   0   8   8      158.97      172.11     21.59 o 
   1   8   8      396.60      431.22     21.42 o 
   2   8   8      241.35      239.11     13.22 o 
   3   8   8      283.96      287.79     15.42 o 
   4   8   8      141.53      145.98     20.53 o 
   5   8   8       66.40       56.13     25.70 o 
   6   8   8       10.00       50.37     28.78 o 
   7   8   8      160.96      164.07     19.28 o 
  -7   9   8       49.40      126.43     39.06 o 
  -6   9   8       27.04       56.53     33.92 o 
  -5   9   8      324.95      266.23     32.89 o 
  -4   9   8      383.92      382.38     31.87 o 
  -3   9   8      210.99      138.96     13.68 o 
  -2   9   8      309.78      345.52     25.70 o 
  -1   9   8      264.25      259.18     25.18 o 
   0   9   8       10.87       20.72      9.37 o 
   1   9   8      272.56      286.49     12.71 o 
   2   9   8      309.74      315.89     33.92 o 
   3   9   8      215.58      181.44     28.78 o 
   4   9   8      383.67      366.37     33.92 o 
   5   9   8      326.15      298.91     44.71 o 
   6   9   8       26.41       67.62     22.61 o 
   7   9   8       51.58       51.31     17.26 o 
  -5  10   8       19.25       49.34     34.95 o 
  -4  10   8     1067.56     1079.30     93.54 o 
  -3  10   8      240.18      265.72     19.53 o 
  -2  10   8      174.21      184.18     12.85 o 
  -1  10   8        3.37       18.59      8.36 o 
   0  10   8      189.13      173.99     15.93 o 
   1  10   8        3.43       15.93      9.77 o 
   2  10   8      174.21      220.11     15.80 o 
   3  10   8      244.15      232.54     16.55 o 
   4  10   8     1083.42     1100.32     43.17 o 
   5  10   8       19.46       28.78     28.78 o 
   6  10   8       19.76        7.20     15.42 o 
  -5  11   8      146.71      115.13     30.84 o 
  -4  11   8      111.24       87.30     10.79 o 
  -3  11   8      164.11      176.86     17.47 o 
  -2  11   8      146.83      153.72     10.43 o 
  -1  11   8      165.54      183.98     19.53 o 
   0  11   8      692.66      664.22     40.60 o 
   1  11   8      159.68      151.72     42.14 o 
   2  11   8      146.74      154.59     19.02 o 
   3  11   8      159.04       99.25     26.21 o 
   4  11   8      111.31      148.67     15.77 o 
   5  11   8      144.17      155.20     38.55 o 
   6  11   8       37.32       14.71     26.39 o 
  -5  12   8      108.21      138.77     47.28 o 
  -4  12   8       67.14       68.05      7.02 o 
  -3  12   8        2.47       63.73     35.98 o 
  -2  12   8       42.07       42.21     16.25 o 
  -1  12   8      403.37      451.33     30.53 o 
   0  12   8       23.30        9.75     14.90 o 
   1  12   8      401.00      397.52     69.90 o 
   2  12   8       39.74       38.86     20.71 o 
   4  12   8       68.79       81.15     13.36 o 
   5  12   8      109.27      124.30     25.45 o 
  -4  13   8        9.82       24.67      9.25 o 
  -3  13   8       64.40       40.84     27.75 o 
  -2  13   8      132.68       85.45     39.06 o 
  -1  13   8       81.86      155.74     51.40 o 
   0  13   8        2.08       24.67     24.67 o 
   1  13   8       81.55      120.39     22.62 o 
   2  13   8      137.17      141.77     19.71 o 
   3  13   8       64.17       69.94     41.63 o 
   4  13   8        8.90       52.78     38.03 o 
   5  13   8        0.27       15.42     28.78 o 
  -4  14   8       40.26       46.86     19.02 o 
  -3  14   8       31.95       52.46     20.56 o 
  -2  14   8        2.55       74.01     38.03 o 
  -1  14   8       24.90       37.10     21.59 o 
   0  14   8       19.64       51.40     28.78 o 
   3  14   8       32.12       26.11     17.99 o 
   4  14   8       39.20       27.89     20.32 o 
  -3  15   8       13.86       79.15     45.23 o 
  -2  15   8       38.83       72.52     18.37 o 
  -1  15   8       40.15       53.14     23.64 o 
   0  15   8       59.94       76.07     21.59 o 
   1  15   8       38.96       48.57     18.92 o 
   2  15   8       38.10       88.71     61.67 o 
   3  15   8       13.71       46.26     23.64 o 
  -2  16   8       26.94       20.90     23.38 o 
  -1  16   8        6.87       37.00     30.84 o 
   2  16   8       27.86      106.90     42.14 o 
   1   0   9     3674.64     3655.87    149.56 o 
   2   0   9      572.69      670.54     18.50 o 
   3   0   9     2440.72     2076.89     13.08 o 
   4   0   9      486.49      475.61      6.68 o 
   5   0   9      321.49      331.26     16.98 o 
   6   0   9       38.25       57.98     13.50 o 
   7   0   9      257.20      225.08     31.87 o 
   8   0   9        1.61       16.45      9.19 o 
  -8   1   9       11.53       15.42      6.17 o 
  -7   1   9       47.60       52.10     20.56 o 
  -6   1   9       32.01       50.99     19.53 o 
  -5   1   9      115.73      110.98     11.31 o 
  -4   1   9      308.67      331.79      7.71 o 
  -3   1   9      230.58      231.01     10.79 o 
  -2   1   9     1801.83     2010.35     17.52 o 
  -1   1   9      459.46      475.62     17.99 o 
   0   1   9     1082.41     1064.51     11.95 o 
   1   1   9      468.80      421.54      8.22 o 
   2   1   9     1791.50     1916.01     57.05 o 
   3   1   9      233.47      244.36     15.31 o 
   4   1   9      303.20      359.61     11.84 o 
   5   1   9      108.91       99.60     15.06 o 
   6   1   9       31.31        2.06     27.75 o 
   7   1   9       45.12       49.78     15.20 o 
   8   1   9       11.77       31.77     15.21 o 
  -8   2   9        3.99       10.28     18.50 o 
  -7   2   9      147.69      153.16     17.47 o 
  -6   2   9      153.98      103.80     32.38 o 
  -5   2   9      720.47      797.27    125.40 o 
  -4   2   9      476.83      491.19     32.89 o 
  -3   2   9      860.17      891.98     32.89 o 
  -2   2   9       81.53       83.40     13.36 o 
  -1   2   9      771.18      801.54      9.49 o 
   0   2   9        0.93       17.92      8.15 o 
   1   2   9      803.18      767.10     10.88 o 
   2   2   9       82.84       91.71     13.58 o 
   3   2   9      857.84      921.86     21.59 o 
   4   2   9      488.21      480.50     41.12 o 
   5   2   9      722.94      807.12     15.63 o 
   6   2   9      153.48      188.95     42.14 o 
   7   2   9      145.45      179.01     22.95 o 
   8   2   9        3.99       31.87     25.70 o 
  -8   3   9        5.16        7.20     14.39 o 
  -7   3   9      194.43      190.16     30.84 o 
  -6   3   9       79.41       42.14     22.61 o 
  -5   3   9      797.22      817.18     34.95 o 
  -4   3   9      137.87      163.44     10.28 o 
  -3   3   9      200.52      111.43     42.14 o 
  -2   3   9      868.51      892.13     27.24 o 
  -1   3   9      679.50      627.02     17.11 o 
   0   3   9     2285.59     2484.34     29.19 o 
   1   3   9      677.99      580.05     32.38 o 
   2   3   9      877.18      855.35     50.88 o 
   3   3   9      198.94      198.13     11.82 o 
   4   3   9      145.93      172.63     29.30 o 
   5   3   9      812.92      775.80     58.59 o 
   6   3   9       83.77       88.04     21.21 o 
   7   3   9      186.93      249.76     15.31 o 
   8   3   9        4.93       31.88     19.17 o 
  -7   4   9       87.88      106.90     22.61 o 
  -5   4   9      485.79      427.61     50.37 o 
  -4   4   9      459.55      470.78     52.42 o 
  -3   4   9      191.16      177.83     19.02 o 
  -2   4   9       89.30       96.82      4.01 o 
  -1   4   9       92.94       84.95     21.59 o 
   0   4   9      355.10      307.50     11.97 o 
   1   4   9       92.56       84.62     23.64 o 
   2   4   9       88.13       93.08      7.61 o 
   3   4   9      193.40      195.96     16.52 o 
   4   4   9      461.63      498.24     30.84 o 
   5   4   9      482.80      441.33     19.02 o 
   6   4   9       24.52       35.98     25.70 o 
   7   4   9       85.29       99.03     30.84 o 
   8   4   9        7.76       34.95     39.06 o 
  -7   5   9       27.50       24.67     17.47 o 
  -6   5   9      542.49      563.29     86.34 o 
  -5   5   9      190.11      212.78     17.47 o 
  -4   5   9      194.82      185.02     13.36 o 
  -3   5   9      316.72      304.26     24.67 o 
  -2   5   9      158.83      174.93     36.49 o 
  -1   5   9      678.46      671.05     28.78 o 
   0   5   9      116.90      108.88     13.88 o 
   1   5   9      697.09      675.37     21.07 o 
   2   5   9      155.60      170.76     12.84 o 
   3   5   9      310.66      309.62     10.79 o 
   4   5   9      205.17      197.03     22.10 o 
   5   5   9      188.42      192.27     17.07 o 
   6   5   9      540.19      555.82     32.52 o 
   7   5   9       26.69       43.17     27.75 o 
  -7   6   9       16.65       50.37     31.87 o 
  -6   6   9       33.19       72.98     18.50 o 
  -5   6   9       10.37       18.50     27.75 o 
  -4   6   9      583.53      506.76     18.50 o 
  -3   6   9      170.85      150.07      2.04 o 
  -2   6   9     1020.00      980.63     50.37 o 
  -1   6   9      211.65      269.84     20.56 o 
   0   6   9     1632.93     1804.38     42.66 o 
   1   6   9      218.51      309.26     17.87 o 
   2   6   9     1022.15     1018.04     32.38 o 
   3   6   9      185.52      139.85     10.83 o 
   4   6   9      592.87      572.54     16.16 o 
   5   6   9        9.87        3.08     29.81 o 
   6   6   9       34.99       68.87     20.56 o 
   7   6   9       17.02       42.14     35.98 o 
  -6   7   9       39.56       60.65     26.73 o 
  -5   7   9      476.68      484.14     84.29 o 
  -3   7   9      153.12      149.61      6.95 o 
  -2   7   9      297.82      333.69     14.90 o 
  -1   7   9      195.74      231.19     22.61 o 
   0   7   9       20.60       18.50      7.36 o 
   1   7   9      204.12      228.36     13.08 o 
   2   7   9      297.09      303.77     72.47 o 
   3   7   9      149.57      145.23     20.63 o 
   4   7   9       67.64       85.06     12.48 o 
   5   7   9      471.94      541.47     35.46 o 
   6   7   9       37.56       62.27     24.67 o 
   7   7   9       16.60       37.59     14.01 o 
  -7   8   9       80.79      111.01     29.81 o 
  -6   8   9      124.69      150.07     27.75 o 
  -5   8   9       85.61      113.07     23.64 o 
  -4   8   9      166.89      173.72     23.64 o 
  -3   8   9      414.76      383.33     65.79 o 
  -2   8   9      634.67      603.88     24.16 o 
  -1   8   9       88.17       88.52     12.85 o 
   0   8   9      992.07     1081.47    142.88 o 
   1   8   9       97.29      105.95     17.99 o 
   2   8   9      639.10      667.24     18.92 o 
   3   8   9      435.44      470.93     24.16 o 
   4   8   9      164.77      180.97     15.06 o 
   5   8   9       87.32       77.98     20.31 o 
   6   8   9      120.24      138.15     20.93 o 
   7   8   9       80.32       57.71     46.26 o 
  -5   9   9        6.30        7.20     19.53 o 
  -3   9   9       98.15       88.40      5.98 o 
  -2   9   9      248.85      256.51     13.81 o 
  -1   9   9      183.86      184.74     19.53 o 
   0   9   9      116.70      124.61     13.88 o 
   1   9   9      182.37      180.59     27.75 o 
   2   9   9      242.83      267.23     22.61 o 
   3   9   9       97.50       88.40     23.77 o 
   4   9   9       13.56       41.12     35.98 o 
   5   9   9        7.29       10.28     22.61 o 
   6   9   9       55.81       43.86     18.39 o 
  -6  10   9       26.88       20.56     41.12 o 
  -5  10   9       13.02       19.53     38.03 o 
  -4  10   9        3.20       60.65     31.87 o 
  -3  10   9       62.28       79.15     10.71 o 
  -2  10   9      578.92      648.18     44.71 o 
  -1  10   9       68.96      101.61     28.27 o 
   0  10   9      138.27      135.68     10.11 o 
   1  10   9       70.81       65.49     20.50 o 
   2  10   9      589.52      527.99     48.88 o 
   3  10   9       60.72       44.69     18.99 o 
   6  10   9       26.52       59.15     21.59 o 
  -5  11   9        3.67       50.37     22.61 o 
  -4  11   9       60.54       57.56     34.95 o 
  -3  11   9       48.00       37.66      6.99 o 
  -2  11   9      206.46      205.02     18.50 o 
  -1  11   9      480.07      473.85     24.67 o 
   0  11   9       12.70        2.06     22.61 o 
   1  11   9      475.22      477.74     17.99 o 
   2  11   9      197.23      182.12     33.27 o 
   3  11   9       45.05       49.50     17.43 o 
   4  11   9       56.37       75.39     39.06 o 
  -5  12   9        3.86       12.33     40.09 o 
  -4  12   9       40.20       48.52     32.38 o 
  -3  12   9      107.63      128.25     11.63 o 
  -2  12   9       20.66       20.53     13.31 o 
  -1  12   9       57.61       45.59     16.72 o 
   0  12   9       77.23      113.14     24.16 o 
   1  12   9       56.62       85.85     26.73 o 
   2  12   9       19.64       20.89     15.20 o 
   3  12   9      107.36      102.13     18.00 o 
   4  12   9       38.44       36.05     14.05 o 
  -4  13   9       17.21       13.98     58.59 o 
  -3  13   9      168.98      184.52     25.41 o 
  -2  13   9       29.49       45.23     21.59 o 
  -1  13   9       18.01       44.05     12.33 o 
   0  13   9        0.56       17.47     18.50 o 
   1  13   9       19.08       50.75     15.31 o 
   2  13   9       26.73       40.26     19.20 o 
   3  13   9      169.50      147.58     19.71 o 
   4  13   9       14.71       30.75     19.70 o 
   5  13   9        4.15       54.48     45.23 o 
  -4  14   9       62.93       62.52      9.03 o 
  -3  14   9       54.92       68.46      9.28 o 
  -2  14   9       73.25      101.63     29.30 o 
  -1  14   9       12.31       85.54     21.29 o 
   0  14   9       72.75      103.73     28.94 o 
   2  14   9       72.42      122.24     31.31 o 
   3  14   9       56.44       76.07     24.67 o 
   4  14   9       63.64       81.20     31.98 o 
  -2  15   9       38.97       47.28     13.75 o 
  -1  15   9       16.90       53.45     32.89 o 
   0  15   9       24.00       41.12     31.87 o 
   1  15   9       16.94       47.31     38.55 o 
   2  15   9       38.13       33.25     20.48 o 
   3  15   9       26.07       41.09     27.16 o 
  -2  16   9       19.10       37.20     17.87 o 
  -1  16   9       62.78      126.91     34.23 o 
   0  16   9       71.72       98.17     24.13 o 
   1  16   9       62.32       82.21     18.85 o 
   2  16   9       18.99       30.84     20.56 o 
   0   0  10      850.17      834.66     11.31 o 
   1   0  10     1255.80     1492.17     16.72 o 
   2   0  10      283.59      263.18     13.81 o 
   3   0  10      262.47      231.59      7.93 o 
   4   0  10      308.90      242.94     24.16 o 
   5   0  10       74.06       74.97     10.79 o 
   6   0  10      999.59      989.18     50.37 o 
   7   0  10       15.41       14.24      9.81 o 
   8   0  10      177.79      132.95     31.87 o 
  -8   1  10       34.03       19.48      9.77 o 
  -7   1  10       10.27       10.28      6.17 o 
  -6   1  10      259.91      258.35     25.18 o 
  -5   1  10      551.14      568.77     16.96 o 
  -4   1  10      233.59      254.42      6.68 o 
  -3   1  10      244.86      221.20      7.40 o 
  -2   1  10     3685.05     3945.65     50.88 o 
  -1   1  10     2403.76     2625.99     88.40 o 
   0   1  10       83.60      103.58      9.37 o 
   1   1  10     2400.45     2503.26     86.86 o 
   2   1  10     3681.14     3834.17     87.37 o 
   3   1  10      249.27      206.55     18.99 o 
   4   1  10      220.99      285.48     52.42 o 
   5   1  10      563.23      571.43     24.16 o 
   6   1  10      263.51      260.17     17.26 o 
   7   1  10       10.26       26.73     31.87 o 
   8   1  10       35.95       65.79     41.12 o 
  -8   2  10        3.86       43.17     13.36 o 
  -6   2  10       85.28       85.32     11.31 o 
  -5   2  10      127.98      125.59     13.88 o 
  -4   2  10      349.28      357.28     18.50 o 
  -3   2  10       25.79       41.49      9.77 o 
  -2   2  10      162.83      199.24      8.22 o 
  -1   2  10     2349.58     2512.32     87.37 o 
   0   2  10     8751.22     8407.60    386.49 o 
   1   2  10     2345.95     2438.19     45.36 o 
   2   2  10      178.20      184.89     10.83 o 
   3   2  10       26.54       36.79      9.32 o 
   4   2  10      354.92      331.89     54.99 o 
   5   2  10      128.79       95.23     11.03 o 
   6   2  10       95.44      120.47     29.81 o 
   7   2  10       46.25       68.87     21.59 o 
   8   2  10        3.11       26.21     17.99 o 
  -8   3  10      106.09       76.07     24.67 o 
  -5   3  10       79.02       65.79     10.28 o 
  -4   3  10      295.58      260.06     10.28 o 
  -3   3  10      277.68      248.33      6.54 o 
  -2   3  10      829.49      755.93     27.75 o 
  -1   3  10      514.24      507.51     57.05 o 
   0   3  10      867.54      909.26     12.33 o 
   1   3  10      497.38      564.04     47.80 o 
   2   3  10      823.13      752.27     19.02 o 
   3   3  10      282.31      239.45     40.09 o 
   4   3  10      292.27      316.61     10.18 o 
   5   3  10       79.96      102.02     43.69 o 
   6   3  10       45.92       67.45     59.10 o 
   8   3  10      110.72       60.85     27.37 o 
  -7   4  10      108.30      108.96     21.59 o 
  -6   4  10       26.11       18.50     18.50 o 
  -5   4  10      113.97      106.90     22.61 o 
  -4   4  10      657.49      652.72     25.70 o 
  -3   4  10      191.72      183.77     22.61 o 
  -2   4  10      887.41      882.93     14.90 o 
  -1   4  10      274.85      251.39     11.31 o 
   0   4  10       20.42       33.96     32.38 o 
   1   4  10      267.82      240.64     15.93 o 
   2   4  10      879.38      910.26     23.69 o 
   3   4  10      194.14      212.44     20.04 o 
   4   4  10      658.82      656.31     43.69 o 
   5   4  10      111.06      103.66     19.53 o 
   6   4  10       25.93       29.09     18.99 o 
   7   4  10      107.24       86.54     21.29 o 
  -7   5  10        3.87       32.89     26.73 o 
  -6   5  10      137.87      113.07     17.47 o 
  -5   5  10      189.11      204.55     11.31 o 
  -4   5  10      290.54      304.26     21.59 o 
  -3   5  10      443.66      322.93     19.02 o 
  -2   5  10     1273.70     1353.50     19.02 o 
  -1   5  10       98.07      104.09      6.84 o 
   0   5  10     2326.92     2439.97     93.03 o 
   1   5  10      103.57       94.03     36.49 o 
   2   5  10     1316.02     1408.18     39.80 o 
   3   5  10      442.87      437.01     56.02 o 
   4   5  10      282.83      275.44     63.22 o 
   5   5  10      182.60      204.93     16.34 o 
   6   5  10      137.51      160.40     22.10 o 
   7   5  10        2.99       12.33     23.64 o 
  -7   6  10       95.35      122.32     24.67 o 
  -6   6  10      221.95      252.86     19.53 o 
  -5   6  10       19.05       15.42     26.73 o 
  -4   6  10      456.74      501.62     27.75 o 
  -3   6  10      311.96      277.15     13.36 o 
  -2   6  10       23.08       28.78      4.11 o 
  -1   6  10      118.63      119.24     11.95 o 
   0   6  10      778.46      758.68      9.32 o 
   1   6  10      112.88      104.58     11.82 o 
   2   6  10       20.42       26.31     12.33 o 
   3   6  10      303.89      278.04     12.53 o 
   4   6  10      454.88      465.45     15.08 o 
   5   6  10       17.81      106.90     29.81 o 
   6   6  10      222.93      231.52     39.06 o 
   7   6  10       95.28       88.79     27.36 o 
  -7   7  10       52.85       76.06     44.20 o 
  -6   7  10      158.50      181.94     27.75 o 
  -5   7  10       23.46       17.47     20.56 o 
  -4   7  10      141.87      135.68     21.59 o 
  -3   7  10       18.39       29.81      3.08 o 
  -2   7  10      341.50      362.09     16.96 o 
  -1   7  10      293.45      327.01     12.85 o 
   0   7  10       38.92       50.98     11.56 o 
   1   7  10      291.62      325.85     12.87 o 
   2   7  10      336.94      353.73      9.65 o 
   3   7  10       17.83       35.98     14.39 o 
   4   7  10      145.53      140.05     15.06 o 
   5   7  10       23.15       59.81     30.84 o 
   6   7  10      160.39      184.68     15.50 o 
   7   7  10       51.41       70.89     19.31 o 
  -7   8  10        4.73       12.33     38.03 o 
  -6   8  10       51.70       46.26     27.75 o 
  -5   8  10      233.13      190.16     22.61 o 
  -4   8  10       87.68      168.58     18.50 o 
  -3   8  10      448.41      449.49      7.93 o 
  -2   8  10      391.07      423.24      8.09 o 
  -1   8  10      245.81      229.25     12.55 o 
   0   8  10     2995.11     3082.76    113.07 o 
   1   8  10      238.27      252.99     29.81 o 
   2   8  10      395.09      415.15     39.06 o 
   3   8  10      438.23      477.44    122.32 o 
   4   8  10       82.56       89.66     17.27 o 
   5   8  10      227.37      220.96     23.77 o 
   6   8  10       49.62       74.84     17.04 o 
   7   8  10        5.42       50.37     32.89 o 
  -5   9  10       47.29       68.87     31.87 o 
  -4   9  10      478.24      516.01     41.12 o 
  -3   9  10      167.75      139.87      6.79 o 
  -2   9  10      195.19      183.21     25.70 o 
  -1   9  10      109.52       96.05     29.30 o 
   0   9  10     1108.90     1124.88     19.67 o 
   1   9  10      104.24      118.82     16.05 o 
   2   9  10      202.72      256.52     31.96 o 
   3   9  10      170.02      129.76     29.30 o 
   4   9  10      482.31      498.51     26.93 o 
   5   9  10       47.10       15.42     34.95 o 
   6   9  10       18.91       65.89     33.92 o 
  -6  10  10       14.22       62.70     40.09 o 
  -5  10  10       44.89       60.65     17.47 o 
  -4  10  10       95.08       74.01     38.03 o 
  -3  10  10      317.29      291.68     15.72 o 
  -2  10  10       14.08       10.78     11.40 o 
  -1  10  10      135.75      126.46     15.39 o 
   0  10  10       12.18       53.45     14.39 o 
   1  10  10      132.43      136.53     15.93 o 
   2  10  10       15.01       34.95     28.78 o 
   3  10  10      312.77      330.12     33.41 o 
   4  10  10       93.67       86.48     13.79 o 
   5  10  10       42.68       97.34     61.16 o 
  -5  11  10       75.60      138.77     35.98 o 
  -4  11  10       37.87       19.53     26.73 o 
  -3  11  10      171.19      126.92      9.32 o 
  -2  11  10      153.48      159.82     24.94 o 
  -1  11  10      966.63     1002.41     77.09 o 
   0  11  10       95.30       76.45     13.31 o 
   1  11  10      959.07      852.22     23.64 o 
   2  11  10      150.39      161.31     17.97 o 
   3  11  10      168.40      159.77     24.67 o 
   4  11  10       40.40       51.40     26.73 o 
   5  11  10       77.32       47.09     22.89 o 
  -5  12  10       26.32      106.90     60.65 o 
  -4  12  10       29.60        9.25      2.06 o 
  -3  12  10       24.41       17.80     11.20 o 
  -2  12  10       43.98       27.28     14.26 o 
  -1  12  10      206.24      247.41     10.83 o 
   0  12  10       84.75      119.32     13.30 o 
   1  12  10      207.14      238.11     24.63 o 
   2  12  10       42.69       72.70     11.56 o 
   3  12  10       24.83       67.98     19.53 o 
   4  12  10       29.11       56.12     50.37 o 
   5  12  10       27.10       41.12     30.84 o 
  -4  13  10        5.21        8.66     31.87 o 
  -3  13  10       22.18       28.78      8.22 o 
  -2  13  10      100.93      116.35     19.90 o 
  -1  13  10       66.29       74.44     18.50 o 
   0  13  10      146.19      156.95     32.32 o 
   1  13  10       64.91       60.76     26.73 o 
   2  13  10      101.44      130.30     21.07 o 
   3  13  10       22.39       18.50     31.87 o 
   4  13  10        5.49       49.34     30.84 o 
  -4  14  10       20.80       23.19     47.80 o 
  -3  14  10       54.36       77.65     21.59 o 
  -2  14  10       40.37       45.23     20.15 o 
  -1  14  10       81.03       89.65     22.41 o 
   0  14  10      105.13      127.44     51.91 o 
   1  14  10       78.59       94.66     47.28 o 
   2  14  10       40.93       69.91     30.88 o 
   3  14  10       52.26       21.83     26.90 o 
  -3  15  10       81.34       50.86     16.45 o 
  -2  15  10       25.55       49.34     17.47 o 
  -1  15  10       77.26       60.65     38.03 o 
   0  15  10        6.95       41.12     38.03 o 
   1  15  10       76.82       82.84     21.36 o 
   2  15  10       25.62       40.15     16.92 o 
   3  15  10       81.27      107.21     32.38 o 
  -1  16  10       10.14       49.50     23.41 o 
   0  16  10        0.87       25.58     22.39 o 
   1  16  10        9.94       21.59     20.53 o 
   1   0  11       83.31       84.09     10.37 o 
   2   0  11        6.24       13.36     10.28 o 
   3   0  11       84.95       78.73      7.61 o 
   4   0  11     1082.35     1028.91     25.70 o 
   5   0  11      267.23      270.35     28.78 o 
   6   0  11       90.48      109.29      7.71 o 
   7   0  11       50.34       39.06     12.33 o 
   8   0  11       40.87       32.05     11.79 o 
  -8   1  11       31.61       18.50     10.28 o 
  -7   1  11       35.62       27.74      7.71 o 
  -6   1  11      160.84      158.39     31.87 o 
  -5   1  11      595.53      567.06     18.27 o 
  -4   1  11      493.38      453.69      6.84 o 
  -3   1  11      927.60      886.83     16.45 o 
  -2   1  11     2193.29     2125.77     18.50 o 
  -1   1  11     4532.38     4736.56    444.57 o 
   0   1  11     4976.01     5121.30     69.60 o 
   1   1  11     4559.56     4719.88     68.87 o 
   2   1  11     2206.09     2104.73     19.62 o 
   3   1  11      923.68      920.87     33.92 o 
   4   1  11      498.65      467.60     15.20 o 
   5   1  11      593.35      593.18     34.32 o 
   6   1  11      157.11      146.55     13.58 o 
   7   1  11       33.49       54.48     23.64 o 
   8   1  11       30.46        4.11     41.12 o 
  -7   2  11      326.68      297.06     24.67 o 
  -6   2  11      187.04      155.21     10.28 o 
  -5   2  11      232.50      248.53     10.43 o 
  -4   2  11      299.95      302.45      8.74 o 
  -3   2  11      231.72      251.24      6.17 o 
  -2   2  11      928.67      878.76     14.57 o 
  -1   2  11     2312.94     2284.76     44.20 o 
   0   2  11       80.86       87.31      8.22 o 
   1   2  11     2301.70     2168.81     36.27 o 
   2   2  11      908.71      857.51     27.24 o 
   3   2  11      242.08      251.21      9.06 o 
   4   2  11      294.03      301.35     43.69 o 
   5   2  11      232.93      247.10     12.10 o 
   6   2  11      181.34      164.62     18.92 o 
   7   2  11      321.10      323.65     22.61 o 
  -6   3  11      121.36      135.68     16.45 o 
  -5   3  11      367.23      351.54     19.53 o 
  -4   3  11      156.97      117.75     16.45 o 
  -3   3  11       55.10       55.73      6.68 o 
  -2   3  11      708.18      716.45     10.69 o 
  -1   3  11     1203.28     1284.39     60.65 o 
   0   3  11      774.07      787.45     11.31 o 
   1   3  11     1204.17     1324.97     26.57 o 
   2   3  11      731.48      702.97     50.37 o 
   3   3  11       53.70       50.55     11.40 o 
   4   3  11      152.72      166.89     29.30 o 
   5   3  11      365.32      362.04     28.78 o 
   6   3  11      120.41      127.94     35.98 o 
   7   3  11        7.95       39.06     32.89 o 
  -7   4  11       50.81       34.95     23.64 o 
  -6   4  11       45.76       63.73     16.45 o 
  -5   4  11      355.92      286.79     33.92 o 
  -4   4  11     1024.52     1065.94     13.36 o 
  -3   4  11      152.38      122.50     14.89 o 
  -2   4  11      210.75      214.50     13.36 o 
  -1   4  11      714.06      689.01     21.59 o 
   0   4  11        7.50       21.94      6.75 o 
   1   4  11      708.89      711.39     15.93 o 
   2   4  11      221.93      219.91     20.56 o 
   3   4  11      152.94      101.31     37.52 o 
   4   4  11     1036.50     1014.16     58.59 o 
   5   4  11      370.75      343.93     25.31 o 
   6   4  11       51.63       66.60     18.02 o 
   7   4  11       46.94       26.73     21.59 o 
  -7   5  11       52.40       46.26     23.64 o 
  -6   5  11       22.31       28.78     19.53 o 
  -5   5  11      169.02      135.68     16.45 o 
  -4   5  11       69.08       53.45     13.36 o 
  -3   5  11      203.87      242.16      7.71 o 
  -2   5  11      164.00      175.45     14.16 o 
  -1   5  11     1077.09     1129.03     76.58 o 
   0   5  11       36.22       28.78      8.27 o 
   1   5  11     1105.21     1129.49     37.00 o 
   2   5  11      158.44      137.48     15.03 o 
   3   5  11      217.42      230.21     22.10 o 
   4   5  11       69.57       79.87     20.23 o 
   5   5  11      164.09      157.44     17.43 o 
   6   5  11       20.86       55.65     25.42 o 
   7   5  11       51.97      113.07     39.06 o 
  -7   6  11       54.70       78.12     17.47 o 
  -6   6  11       49.55       51.40     28.78 o 
  -5   6  11       37.88       14.39     12.33 o 
  -4   6  11      498.33      510.87     13.36 o 
  -3   6  11        0.91        7.73     13.36 o 
  -2   6  11      165.44      163.81     10.79 o 
  -1   6  11      115.87       98.31     19.53 o 
   0   6  11       97.94      109.83      9.06 o 
   1   6  11      119.50      100.84      9.43 o 
   2   6  11      164.23      170.05     13.85 o 
   3   6  11        0.85       34.16     11.79 o 
   4   6  11      506.78      502.43     22.61 o 
   5   6  11       36.43       29.52     15.72 o 
   6   6  11       47.04       63.21     25.07 o 
   7   6  11       55.37       50.46     26.39 o 
  -7   7  11       24.88       23.64     35.98 o 
  -6   7  11        6.39       51.40     17.47 o 
  -5   7  11      161.34      104.85     24.67 o 
  -4   7  11       27.38        7.20     14.39 o 
  -3   7  11      449.11      455.73     41.12 o 
  -2   7  11      189.79      191.35     18.50 o 
  -1   7  11     1077.05     1158.01     12.04 o 
   0   7  11       21.74       30.47     25.70 o 
   1   7  11     1080.39     1090.05     13.36 o 
   2   7  11      177.47      164.79     16.92 o 
   3   7  11      447.81      450.34     18.37 o 
   4   7  11       30.91       29.81     10.83 o 
   5   7  11      153.47      170.68     31.73 o 
  -6   8  11       16.97        7.20     37.00 o 
  -5   8  11       83.07       78.12     21.59 o 
  -4   8  11      108.47      108.96     16.45 o 
  -3   8  11       19.91       25.70      4.11 o 
  -2   8  11      246.84      256.00     16.96 o 
  -1   8  11      203.63      187.60      9.32 o 
   0   8  11       18.80       13.36     19.53 o 
   1   8  11      203.29      163.67     21.07 o 
   2   8  11      248.41      213.96     22.09 o 
   3   8  11       19.95       40.29     21.07 o 
   4   8  11      108.87       98.97     14.94 o 
   5   8  11       84.67       96.45     19.25 o 
   6   8  11       16.36       25.15     18.05 o 
  -6   9  11       78.99       54.48     19.53 o 
  -5   9  11       32.20       29.81     22.61 o 
  -3   9  11      311.62      279.00     10.28 o 
  -2   9  11     1357.81     1440.96     15.42 o 
  -1   9  11       99.76      102.14     11.27 o 
   0   9  11      359.49      388.59     28.27 o 
   1   9  11       97.46      101.75     20.95 o 
   2   9  11     1339.19     1421.25     36.29 o 
   3   9  11      318.71      302.18     38.03 o 
   4   9  11       17.78       35.98     19.53 o 
   5   9  11       34.34       51.16     14.48 o 
   6   9  11       77.07       75.55     14.94 o 
  -6  10  11       39.38       67.84     40.09 o 
  -5  10  11      141.42       65.79     39.06 o 
  -4  10  11      106.04       88.40     40.09 o 
  -3  10  11       20.26       24.67     14.39 o 
  -2  10  11       89.13       92.76     10.37 o 
  -1  10  11      544.34      577.68     17.86 o 
   0  10  11       27.15       36.90     13.58 o 
   1  10  11      549.66      560.04     23.17 o 
   2  10  11       91.68       71.75     23.13 o 
   3  10  11       17.16       72.44     19.20 o 
   4  10  11      108.23       84.48     16.25 o 
   5  10  11      141.91      163.58     28.78 o 
   6  10  11       39.56       43.17     30.84 o 
  -5  11  11       40.32       34.95     26.73 o 
  -4  11  11       28.52       98.68     31.87 o 
  -3  11  11      377.63      357.98     25.18 o 
  -2  11  11      215.99      224.89     17.18 o 
  -1  11  11       38.41       25.70     14.39 o 
   0  11  11      755.88      811.20     42.76 o 
   1  11  11       36.95       47.33     15.20 o 
   2  11  11      211.58      228.29     13.75 o 
   3  11  11      382.92      398.13     37.74 o 
   4  11  11       28.72       32.89     33.92 o 
   5  11  11       41.03       39.65     24.68 o 
  -5  12  11       39.54       27.75     28.78 o 
  -4  12  11      110.66       21.59     26.73 o 
  -3  12  11       16.91       59.62     42.14 o 
  -2  12  11      158.56      154.29     32.89 o 
  -1  12  11      108.65      134.83     13.71 o 
   1  12  11      104.51      131.99     20.15 o 
   2  12  11      151.80      159.30     35.93 o 
   3  12  11       16.61       71.02     23.85 o 
   4  12  11      104.53       67.94     52.42 o 
   5  12  11       39.26      106.90     20.56 o 
  -4  13  11       30.60        7.76     24.16 o 
  -3  13  11      103.86       82.54      8.36 o 
  -2  13  11       26.32       24.62     19.01 o 
  -1  13  11       42.13       69.72     20.93 o 
   0  13  11        0.11       16.45     19.53 o 
   1  13  11       43.36       82.50     22.50 o 
   2  13  11       25.85       28.78     17.47 o 
   3  13  11      108.52       85.23     26.86 o 
   4  13  11       30.94       34.86     25.73 o 
  -3  14  11       22.40       36.69     31.87 o 
  -2  14  11       43.90       90.46     36.49 o 
  -1  14  11        7.13       36.23     21.15 o 
   0  14  11        8.98       29.39     21.07 o 
   1  14  11        6.42       57.85     42.14 o 
   2  14  11       42.97       82.52     21.29 o 
   3  14  11       21.86       54.36     24.19 o 
  -2  15  11        9.46       60.65     47.28 o 
  -1  15  11       45.37       55.89     26.73 o 
   1  15  11       46.31       55.09     26.78 o 
   0   0  12     1065.82      993.98     31.87 o 
   1   0  12        0.73       18.50     10.28 o 
   2   0  12       11.71       34.81     10.28 o 
   3   0  12      315.89      272.66      9.77 o 
   4   0  12      165.66      173.88     24.16 o 
   5   0  12       53.10       44.92     16.52 o 
   6   0  12        0.02        7.41      7.95 o 
  -7   1  12      247.83      228.20     40.09 o 
  -6   1  12       15.51       13.24      4.74 o 
  -5   1  12     1467.65     1572.61     98.16 o 
  -4   1  12       20.08       22.61     14.39 o 
  -3   1  12       53.22       54.32     15.42 o 
  -2   1  12       59.85       64.14     12.33 o 
  -1   1  12       38.42       27.75      9.25 o 
   0   1  12       13.69       25.70     14.39 o 
   1   1  12       27.44       42.96      8.22 o 
   2   1  12       59.98       62.07     11.03 o 
   3   1  12       51.61       35.98     12.33 o 
   4   1  12       20.19       54.34     14.39 o 
   5   1  12     1450.02     1590.07     24.67 o 
   6   1  12       14.87        2.06     32.89 o 
   7   1  12      243.76      235.56     22.95 o 
  -7   2  12       32.08       63.73     11.31 o 
  -6   2  12      149.67      131.57     25.70 o 
  -5   2  12      158.21      146.73     11.25 o 
  -4   2  12       58.70       64.17      5.85 o 
  -3   2  12     1462.80     1456.65     43.17 o 
  -2   2  12      526.38      602.35     20.15 o 
  -1   2  12      498.17      484.39     46.26 o 
   0   2  12        0.35       14.39     13.36 o 
   1   2  12      520.28      465.82     19.01 o 
   2   2  12      527.15      545.11     16.55 o 
   3   2  12     1485.56     1513.72     55.51 o 
   4   2  12       59.99       75.66     10.94 o 
   5   2  12      155.06      165.57     23.13 o 
   6   2  12      146.51      166.73     18.50 o 
   7   2  12       29.62       26.14     19.74 o 
  -7   3  12       21.62       22.61     12.33 o 
  -6   3  12       41.25       83.26     41.12 o 
  -5   3  12      356.93      366.96     11.31 o 
  -4   3  12      593.75      607.34     14.90 o 
  -3   3  12        7.14       15.76      4.60 o 
  -2   3  12       24.09       30.09      7.51 o 
  -1   3  12       30.40       14.39      7.20 o 
   0   3  12       17.35       27.00      6.68 o 
   1   3  12       31.84       22.89      8.18 o 
   2   3  12       24.21       25.45     17.47 o 
   3   3  12        6.78       16.70     14.89 o 
   4   3  12      598.28      668.14     12.33 o 
   5   3  12      356.38      385.21     17.99 o 
   6   3  12       43.03       26.73     35.98 o 
   7   3  12       22.45       47.28     34.95 o 
  -7   4  12      142.86      170.63     18.50 o 
  -6   4  12       50.81       54.48     20.56 o 
  -5   4  12      766.40      727.76     44.20 o 
  -4   4  12      500.80      449.19     39.06 o 
  -3   4  12     1990.77     1842.26    159.33 o 
  -2   4  12      149.72      135.45     13.43 o 
  -1   4  12     1787.54     1829.72     37.90 o 
   0   4  12      208.12      232.93     22.10 o 
   1   4  12     1761.18     1902.50     96.11 o 
   2   4  12      154.00      142.44     15.55 o 
   3   4  12     1963.19     1978.82     49.34 o 
   4   4  12      502.50      470.43     38.03 o 
   5   4  12      752.72      716.15     90.97 o 
   6   4  12       46.97       46.26     32.89 o 
   7   4  12      146.06      132.17     21.15 o 
  -7   5  12       78.39       88.40     24.67 o 
  -6   5  12       69.03       46.26     13.36 o 
  -5   5  12       96.08      117.18     11.31 o 
  -4   5  12      254.42      222.03     26.73 o 
  -3   5  12       78.74      129.77     24.16 o 
  -2   5  12       70.13       67.13      7.20 o 
  -1   5  12      689.45      729.10     24.67 o 
   0   5  12       40.64       29.92      9.63 o 
   1   5  12      683.30      770.92     22.10 o 
   2   5  12       70.17       77.45     16.77 o 
   3   5  12       76.71       41.05     11.25 o 
   4   5  12      252.44      247.08     24.16 o 
   5   5  12       99.90       97.90     18.48 o 
   6   5  12       70.39       62.56     19.53 o 
   7   5  12       77.31       56.99     19.26 o 
  -7   6  12       68.86       60.65     26.73 o 
  -6   6  12      200.23      145.96     26.73 o 
  -5   6  12      292.94      212.78     14.39 o 
  -4   6  12      351.47      344.35     18.50 o 
  -3   6  12      213.07      208.02      9.49 o 
  -2   6  12      225.82      218.30      8.74 o 
  -1   6  12      428.25      405.78     18.50 o 
   0   6  12      175.34      151.44     11.56 o 
   1   6  12      414.53      448.51     21.59 o 
   2   6  12      229.57      205.34     16.52 o 
   3   6  12      203.91      180.49     13.30 o 
   4   6  12      354.07      325.79     21.95 o 
   5   6  12      297.01      280.09     25.18 o 
   6   6  12      201.72      154.46     40.60 o 
   7   6  12       69.63       96.90     27.25 o 
  -6   7  12       41.16       67.84     28.78 o 
  -5   7  12      358.94      337.15     18.50 o 
  -4   7  12       64.25       90.46     28.78 o 
  -3   7  12       52.60       59.76     19.02 o 
  -2   7  12      513.00      544.25      8.81 o 
  -1   7  12     1381.09     1392.15     22.61 o 
   0   7  12      500.68      433.70    114.10 o 
   1   7  12     1363.85     1373.29     37.07 o 
   2   7  12      513.55      576.09     31.87 o 
   3   7  12       53.58       48.78     17.27 o 
   4   7  12       61.33       70.19     20.20 o 
   5   7  12      356.27      359.88     25.09 o 
   6   7  12       41.33       92.51     23.64 o 
   7   7  12       52.90       42.14     32.89 o 
  -3   8  12      230.35      216.52     30.32 o 
  -2   8  12       22.77       50.42     22.10 o 
   0   8  12        0.68       14.39     29.81 o 
   1   8  12        5.64       85.32     18.50 o 
   2   8  12       22.39       30.78     12.10 o 
   3   8  12      232.97      255.97     19.44 o 
   5   8  12        4.73       17.47     17.47 o 
  -5   9  12       62.99       51.40     21.59 o 
  -4   9  12       60.25       90.46     26.73 o 
  -3   9  12       98.70      103.33     24.67 o 
  -2   9  12      487.14      499.52     13.36 o 
  -1   9  12      250.76      255.72     22.47 o 
   0   9  12      467.38      476.80     47.80 o 
   1   9  12      265.22      275.52     20.08 o 
   2   9  12      501.25      553.15     26.86 o 
   3   9  12       99.22       70.17     13.75 o 
   4   9  12       62.39       68.87     26.73 o 
   5   9  12       65.46       97.50     33.41 o 
   6   9  12       14.42       41.12     29.81 o 
  -6  10  12       58.05       59.62     27.75 o 
  -4  10  12       69.89       27.75     22.61 o 
  -3  10  12      120.78      117.63     16.45 o 
  -2  10  12       99.20      109.30     16.45 o 
  -1  10  12      122.97      125.80     13.02 o 
   0  10  12      738.09      750.23     61.16 o 
   1  10  12      118.80       65.79     17.27 o 
   2  10  12      100.27      106.90     33.92 o 
   3  10  12      121.18      103.14     29.81 o 
   4  10  12       70.66      113.07     23.64 o 
   5  10  12        0.91        8.22     23.38 o 
   6  10  12       57.83       42.14     26.73 o 
  -4  11  12       25.17       34.95     35.98 o 
  -3  11  12      192.85      185.60     10.79 o 
  -2  11  12       64.42       50.17     28.78 o 
  -1  11  12      149.68      125.04     35.98 o 
   1  11  12      151.03      171.07     13.75 o 
   2  11  12       64.91       60.73     13.88 o 
   3  11  12      194.95      160.93     32.89 o 
   4  11  12       24.48       54.48     20.56 o 
   5  11  12        7.37       18.50     24.67 o 
  -5  12  12        8.41        5.14     38.03 o 
  -3  12  12       71.42       67.41     14.34 o 
  -2  12  12      334.52      323.70     63.73 o 
  -1  12  12       33.59       24.26     22.61 o 
   0  12  12      238.86      238.61     21.95 o 
   1  12  12       35.32       38.03     35.98 o 
   2  12  12      330.54      381.56     20.23 o 
   3  12  12       71.80       68.85     35.98 o 
   4  12  12        4.49       23.69     19.92 o 
   5  12  12        7.98       42.14     39.06 o 
  -4  13  12        2.17       34.95     27.75 o 
  -3  13  12       23.99       26.52      8.88 o 
  -2  13  12       45.25       85.32     21.66 o 
  -1  13  12       76.00       85.58     31.35 o 
   0  13  12       19.53       77.42     35.46 o 
   1  13  12       76.54      130.40     29.33 o 
   2  13  12       44.62       49.48     16.45 o 
   3  13  12       24.42        9.73     27.88 o 
  -3  14  12       28.67       33.46     10.04 o 
  -2  14  12      108.43      128.24     19.70 o 
   0  14  12      148.62      177.58     29.81 o 
   1  14  12        3.05       70.93     38.03 o 
   2  14  12      110.85      124.86     26.08 o 
   3  14  12       28.08      121.52     26.63 o 
  -2  15  12      127.37      117.32     24.16 o 
   0  15  12        0.01       41.15     20.74 o 
   1  15  12        7.61       56.53     51.40 o 
   2  15  12      130.46      116.06     37.52 o 
   1   0  13      527.31      560.30      7.20 o 
   2   0  13      538.66      583.05     24.16 o 
   3   0  13      446.01      434.29     11.12 o 
   4   0  13      476.79      461.21     15.42 o 
   5   0  13       95.16       90.18     30.32 o 
   6   0  13       43.28       74.72     17.99 o 
   7   0  13       34.37       28.78     16.45 o 
  -7   1  13      112.75       98.46     10.79 o 
  -6   1  13      173.06      148.64     20.63 o 
  -5   1  13      194.66      209.04      5.91 o 
  -4   1  13      909.01      787.53     13.83 o 
  -3   1  13      796.83      751.74     24.67 o 
  -2   1  13     1610.52     1494.58     24.20 o 
  -1   1  13       70.48       75.21     27.75 o 
   0   1  13      248.73      268.21     31.87 o 
   1   1  13       74.46       69.00      8.86 o 
   2   1  13     1612.91     1450.73     23.13 o 
   3   1  13      794.81      758.08     19.53 o 
   4   1  13      900.68      874.53     17.47 o 
   5   1  13      201.02      203.86     46.77 o 
   6   1  13      172.26      184.85     46.77 o 
   7   1  13      112.86      109.54     21.66 o 
  -7   2  13       80.54       65.79      8.22 o 
  -6   2  13      200.62      215.86     26.73 o 
  -5   2  13      136.91      126.12      8.63 o 
  -4   2  13      757.95      724.46     19.25 o 
  -3   2  13      808.52      773.82     25.18 o 
  -2   2  13      501.21      562.06     18.52 o 
  -1   2  13      843.36      835.22     47.28 o 
   0   2  13     3812.82     3852.39     25.70 o 
   1   2  13      821.19      768.19     19.53 o 
   2   2  13      511.60      539.29     16.45 o 
   3   2  13      803.71      820.36     41.12 o 
   4   2  13      752.71      702.95     16.79 o 
   5   2  13      133.55      129.70     13.50 o 
   6   2  13      201.49      220.41     19.25 o 
   7   2  13       82.30       88.70     25.70 o 
  -7   3  13       60.93       53.45     35.98 o 
  -6   3  13      445.57      427.61     42.14 o 
  -5   3  13      131.34      117.18      9.25 o 
  -4   3  13      782.69      769.10     24.67 o 
  -3   3  13       53.15       44.70     11.59 o 
  -2   3  13       47.05       71.04     11.82 o 
  -1   3  13       81.32       59.29      9.43 o 
   0   3  13       53.42       95.50     19.01 o 
   1   3  13       85.17       90.67     16.96 o 
   2   3  13       53.80       62.44     21.36 o 
   3   3  13       52.51       65.44     14.94 o 
   4   3  13      764.65      850.19     85.83 o 
   5   3  13      123.81      122.85     26.21 o 
   6   3  13      440.72      519.17     31.87 o 
   7   3  13       60.43       37.74     22.95 o 
  -7   4  13       32.13       53.45     24.67 o 
  -6   4  13       33.03       53.45     44.20 o 
  -5   4  13      214.91      215.86     15.42 o 
  -4   4  13       79.62       43.71     13.36 o 
  -3   4  13      140.84      160.97      7.71 o 
  -2   4  13      239.27      243.91     15.93 o 
  -1   4  13      247.01      247.32     17.99 o 
   0   4  13     1239.06     1335.37     22.61 o 
   1   4  13      241.60      289.57     29.81 o 
   2   4  13      229.10      212.31     22.61 o 
   3   4  13      137.29      137.92     17.53 o 
   4   4  13       73.47       84.26     25.70 o 
   5   4  13      213.05      254.84     26.21 o 
   7   4  13       32.31       37.00     17.04 o 
  -7   5  13        7.36       22.61     23.64 o 
  -6   5  13       13.32       50.37     20.56 o 
  -5   5  13      174.31      155.21     12.33 o 
  -4   5  13      222.32      249.78     19.53 o 
  -3   5  13      387.67      379.66     13.96 o 
  -2   5  13       86.52       64.49     10.83 o 
  -1   5  13      954.10     1003.22     25.70 o 
   0   5  13        0.17       26.17     16.45 o 
   1   5  13      951.80     1085.51     38.40 o 
   2   5  13       83.22      129.43     11.31 o 
   3   5  13      386.28      434.84     23.13 o 
   4   5  13      222.63      255.08     21.47 o 
   5   5  13      167.76      194.45     15.55 o 
   6   5  13       13.54       25.62     14.89 o 
   7   5  13        7.09       23.64     21.59 o 
  -7   6  13        8.39       34.95     31.87 o 
  -6   6  13      118.33      128.49     13.36 o 
  -5   6  13       68.67       92.51     23.64 o 
  -4   6  13      432.72      461.53     43.17 o 
  -3   6  13      121.76      147.57     35.98 o 
  -2   6  13      188.94      153.85     14.89 o 
  -1   6  13      347.83      318.41     20.53 o 
   0   6  13     1216.27     1145.85     30.32 o 
   1   6  13      344.91      389.56     18.34 o 
   2   6  13      186.85      186.13     12.67 o 
   3   6  13      123.94      123.91     16.45 o 
   4   6  13      425.69      405.22     31.35 o 
   5   6  13       68.83       46.26     19.53 o 
   6   6  13      119.12      101.13     27.75 o 
   7   6  13        8.80       14.63     18.09 o 
  -6   7  13       34.96       67.84     16.45 o 
  -4   7  13      134.96      158.30     30.84 o 
  -3   7  13      667.20      720.70     24.67 o 
  -2   7  13      624.24      618.72     25.18 o 
  -1   7  13      391.97      399.08     19.03 o 
   0   7  13       38.49        6.45     15.21 o 
   1   7  13      406.19      393.03     32.68 o 
   2   7  13      611.01      610.61     54.48 o 
   3   7  13      667.53      697.81     25.42 o 
   4   7  13      134.59      130.89     21.04 o 
   5   7  13       26.64       44.60     19.46 o 
  -6   8  13       26.61       31.87     30.84 o 
  -5   8  13       39.08       78.12     43.17 o 
  -4   8  13      231.01      222.03     21.59 o 
  -3   8  13       62.14       61.12     15.61 o 
  -2   8  13      216.15      212.72     36.49 o 
  -1   8  13      480.29      505.38     17.26 o 
   0   8  13      573.31      574.69     13.81 o 
   1   8  13      476.00      486.17     35.98 o 
   2   8  13      210.88      226.39     11.84 o 
   3   8  13       57.48       29.95     13.70 o 
   4   8  13      235.10      181.88     29.30 o 
   5   8  13       42.12       58.42     38.03 o 
   6   8  13       26.95       72.98     22.61 o 
  -6   9  13       93.84       32.89     21.59 o 
  -5   9  13       44.66       53.45     19.53 o 
  -4   9  13      143.75      124.38     38.03 o 
  -3   9  13      149.34      139.06     12.85 o 
  -2   9  13      490.04      477.82     15.20 o 
  -1   9  13      378.10      438.76     12.33 o 
   0   9  13      765.84      751.97     18.63 o 
   1   9  13      376.75      388.92     17.56 o 
   2   9  13      487.02      504.46     31.59 o 
   3   9  13      150.55      146.10     27.75 o 
   4   9  13      146.73      174.42     24.20 o 
   5   9  13       44.99       64.48     17.99 o 
   6   9  13       93.46      195.30     42.14 o 
  -5  10  13      176.77      142.88     26.73 o 
  -4  10  13        8.59       25.70     17.47 o 
  -3  10  13      285.66      285.03     39.06 o 
  -2  10  13       97.45      121.11     35.46 o 
  -1  10  13       53.52       47.34     11.97 o 
   0  10  13        1.09        6.17     31.87 o 
   1  10  13       47.98       45.51     23.13 o 
   2  10  13       98.09       54.61     19.46 o 
   3  10  13      293.49      325.65     19.78 o 
   4  10  13        8.41       46.41     22.61 o 
   5  10  13      177.71      136.12     24.87 o 
  -3  11  13       37.47       50.55     24.67 o 
  -2  11  13      212.21      241.23     37.00 o 
  -1  11  13      234.68      215.40     23.12 o 
   0  11  13      272.31      307.53     21.36 o 
   1  11  13      233.60      218.00     31.35 o 
   2  11  13      219.03      196.32     30.85 o 
   4  11  13       10.49        4.11     42.14 o 
   5  11  13       24.88       17.47     21.59 o 
  -4  12  13       92.37      142.88     41.12 o 
  -3  12  13       45.86       40.78     16.96 o 
  -2  12  13      103.76      126.28     49.85 o 
   0  12  13       54.01       69.79     19.25 o 
   1  12  13       18.53       57.56     33.92 o 
   2  12  13       98.84       74.30     26.73 o 
   3  12  13       47.35       75.27     26.67 o 
   4  12  13       90.52      100.48     51.91 o 
  -4  13  13        9.04       60.65     44.20 o 
  -3  13  13        0.00        1.27     13.74 o 
  -2  13  13       68.99       82.22     18.02 o 
   1  13  13       18.53       41.12     31.87 o 
   2  13  13       69.84       33.92     29.30 o 
   4  13  13        9.20        6.17     34.95 o 
  -3  14  13        7.41       18.50     47.28 o 
  -2  14  13      244.27      236.27     23.64 o 
  -1  14  13      108.27      108.78     19.48 o 
   0  14  13       16.28       49.34     21.59 o 
   1  14  13      107.59       64.46     18.77 o 
   2  14  13      244.57      225.58     32.14 o 
   3  14  13        7.78        9.07     29.05 o 
  -1  15  13       16.64       25.14     19.71 o 
   0  15  13      114.99      109.10     35.65 o 
   1  15  13       15.71       31.12     19.90 o 
   0   0  14     4517.34     4710.89     27.75 o 
   1   0  14       10.28       16.45     14.39 o 
   2   0  14      746.27      741.29     33.59 o 
   4   0  14      171.65      191.99     15.42 o 
   5   0  14      251.26      275.21     56.02 o 
   6   0  14      161.98      172.97     29.81 o 
   7   0  14       39.68       53.78      9.28 o 
  -6   1  14       19.66       30.92     13.36 o 
  -5   1  14       63.38       68.45     20.04 o 
  -4   1  14      383.53      355.01     17.53 o 
  -3   1  14       12.36       19.57      8.89 o 
  -2   1  14      582.12      590.20     26.73 o 
  -1   1  14        7.53       26.15     11.82 o 
   0   1  14     4948.61     5251.90     65.79 o 
   1   1  14        7.10       32.89      9.25 o 
   2   1  14      584.01      548.43     10.18 o 
   3   1  14       12.96       37.00     17.99 o 
   4   1  14      391.64      386.13     34.43 o 
   5   1  14       64.51       46.81     14.57 o 
   6   1  14       19.40       23.76     18.50 o 
   7   1  14        5.07       14.68     19.93 o 
  -7   2  14       11.97        7.20     10.28 o 
  -6   2  14       95.86       67.84     16.45 o 
  -5   2  14      271.67      228.19      7.93 o 
  -4   2  14      681.96      574.36     11.59 o 
  -3   2  14      284.07      260.06     11.50 o 
  -2   2  14      155.14      149.05     11.59 o 
  -1   2  14      312.48      338.98     14.90 o 
   0   2  14      379.48      338.20     17.12 o 
   1   2  14      304.44      303.10     11.11 o 
   2   2  14      163.47      141.68     14.90 o 
   3   2  14      283.30      251.78     38.03 o 
   4   2  14      677.64      595.39     33.92 o 
   5   2  14      270.10      257.14     29.07 o 
   6   2  14       95.34       57.56     23.64 o 
   7   2  14       11.99       62.28     28.63 o 
  -7   3  14       97.93       81.20     18.50 o 
  -5   3  14      196.60      212.78     17.47 o 
  -4   3  14      977.27      922.90     14.80 o 
  -3   3  14      169.95      128.49     10.83 o 
  -2   3  14     1972.09     2092.52    536.57 o 
  -1   3  14     1770.16     1786.24     23.60 o 
   0   3  14     1330.30     1471.68     38.03 o 
   1   3  14     1746.82     1722.77     25.18 o 
   2   3  14     1979.76     2097.73    133.11 o 
   3   3  14      176.65      158.20     22.09 o 
   4   3  14     1002.99      994.03     38.19 o 
   5   3  14      192.40      197.04     20.76 o 
   6   3  14       12.51       34.95     21.59 o 
   7   3  14       98.46       48.72     25.18 o 
  -7   4  14       38.77       25.70     17.47 o 
  -5   4  14        0.69       78.12     19.53 o 
  -4   4  14       51.20       50.22      7.77 o 
  -3   4  14      108.39      103.67     31.87 o 
  -2   4  14       29.52       22.10      7.93 o 
  -1   4  14      113.47       97.31     24.13 o 
   0   4  14      769.02      650.12     62.19 o 
   1   4  14      110.94      108.98     16.53 o 
   2   4  14       29.49       18.25     10.37 o 
   3   4  14      108.46      115.50     26.73 o 
   4   4  14       51.82       47.28     26.73 o 
   5   4  14        0.82       14.39     21.59 o 
   6   4  14       16.31       26.82     17.16 o 
   7   4  14       39.49       34.11     20.04 o 
  -7   5  14      146.46       98.68     18.50 o 
  -6   5  14       16.76        7.20     24.67 o 
  -5   5  14      442.40      411.16     20.56 o 
  -4   5  14      164.96      142.88     12.33 o 
  -3   5  14       36.81       37.00      7.20 o 
  -2   5  14     1248.82     1272.74     25.70 o 
  -1   5  14      536.09      499.89     37.52 o 
   0   5  14      246.81      220.79     29.81 o 
   1   5  14      526.35      560.22     18.11 o 
   2   5  14     1255.66     1216.18     19.31 o 
   3   5  14       38.06       28.78     23.64 o 
   4   5  14      173.40      172.22     19.20 o 
   5   5  14      449.47      458.31     28.64 o 
   6   5  14       16.02       39.06     33.92 o 
   7   5  14      147.12      146.81     34.43 o 
  -6   6  14       62.48       76.07     26.73 o 
  -5   6  14      126.24       51.40     38.03 o 
  -3   6  14      156.04      150.67     11.45 o 
  -2   6  14      774.65      741.04     23.50 o 
  -1   6  14      839.76      858.79     23.64 o 
   0   6  14     1316.61     1349.65     55.51 o 
   1   6  14      846.26      819.15     34.43 o 
   2   6  14      767.22      706.19     21.59 o 
   3   6  14      146.58      138.95     15.55 o 
   4   6  14       20.78       29.87     14.90 o 
   5   6  14      125.57      128.53     39.57 o 
   6   6  14       59.49       25.17     14.57 o 
  -6   7  14       98.21       54.48     26.73 o 
  -5   7  14       42.54       39.06     21.59 o 
  -4   7  14       83.03      108.96     19.53 o 
  -3   7  14       91.57       85.32     21.66 o 
  -2   7  14      472.85      487.71     47.28 o 
  -1   7  14     1193.45     1195.87     24.16 o 
   1   7  14     1183.23     1154.38     55.84 o 
   2   7  14      480.95      466.09     27.98 o 
   3   7  14       93.49       95.43     14.89 o 
   4   7  14       84.70       96.62     25.70 o 
   5   7  14       41.99       60.44     26.67 o 
   6   7  14       97.95       98.68     44.20 o 
  -6   8  14       64.21       51.40     23.64 o 
  -4   8  14       73.85      104.85     43.17 o 
  -3   8  14      108.23       86.78     14.90 o 
  -2   8  14      676.01      638.91     30.84 o 
  -1   8  14      130.51      138.04      9.87 o 
   0   8  14      618.81      617.43     30.29 o 
   1   8  14      137.97      142.91     27.24 o 
   2   8  14      680.57      630.22     17.11 o 
   3   8  14      117.31      116.94     16.14 o 
   4   8  14       73.63      104.60     22.89 o 
   6   8  14       62.51       81.20     47.28 o 
  -5   9  14       22.59       37.00     24.67 o 
  -4   9  14       44.77       79.15     32.89 o 
  -3   9  14      336.85      337.79     11.06 o 
  -2   9  14      669.64      595.77     13.68 o 
  -1   9  14       37.78       35.91      9.77 o 
   0   9  14       17.79       43.09     13.02 o 
   1   9  14       36.27       16.91     13.58 o 
   2   9  14      656.71      660.97     27.58 o 
   3   9  14      340.59      346.92     52.94 o 
   4   9  14       41.95       45.23     56.53 o 
   5   9  14       21.61       29.81     20.53 o 
  -3  10  14      217.91      230.00     17.47 o 
  -2  10  14        8.92       42.14     29.81 o 
  -1  10  14      112.75      101.51     17.99 o 
   0  10  14       65.15      109.70     44.20 o 
   1  10  14      115.62       94.11     16.52 o 
   3  10  14      222.44      212.31     27.24 o 
   4  10  14       52.06       38.33     16.96 o 
   5  10  14       24.26       62.70     31.87 o 
  -5  11  14      181.30      187.08     44.20 o 
  -4  11  14       58.05       72.98     29.81 o 
  -3  11  14       67.18       83.26     12.57 o 
  -2  11  14      316.41      290.05     27.24 o 
  -1  11  14      205.58      234.36     16.25 o 
   0  11  14        5.60       40.66     16.98 o 
   1  11  14      208.65      216.68     28.27 o 
   2  11  14      310.53      360.97     18.11 o 
   3  11  14       65.44       71.25     17.07 o 
   4  11  14       58.64      108.34     21.59 o 
   5  11  14      182.94      142.13     31.94 o 
  -4  12  14       10.93       85.32     39.06 o 
  -3  12  14       41.29       41.07     15.42 o 
  -2  12  14       95.39      129.31     15.77 o 
  -1  12  14        1.71       50.37     24.67 o 
   0  12  14       87.23       73.12     24.13 o 
   1  12  14        1.70       62.70     22.61 o 
   2  12  14       93.65       80.21     16.45 o 
   3  12  14       41.22       51.64     20.50 o 
   4  12  14       10.67       49.34     26.73 o 
  -3  13  14       88.83       85.57     18.50 o 
  -2  13  14      104.16       93.63     16.50 o 
  -1  13  14      177.77      179.42     27.64 o 
   0  13  14        0.51      178.86     38.03 o 
   1  13  14      174.31      236.20     16.53 o 
   2  13  14      102.50      122.21     39.17 o 
   3  13  14       88.75       74.98     18.21 o 
  -1  14  14       14.12       83.26     48.31 o 
   0  14  14      207.72      258.28     24.67 o 
   2  14  14       23.37      121.71     53.45 o 
   1   0  15      198.85      242.99     15.31 o 
   2   0  15      266.64      290.76     22.15 o 
   3   0  15     1176.14     1179.78     27.75 o 
   4   0  15       35.93       51.40     27.75 o 
   5   0  15      227.48      217.06     11.70 o 
   6   0  15       45.44       59.57     10.79 o 
   7   0  15       62.29       96.62     23.64 o 
  -7   1  15       36.66       15.00     12.85 o 
  -6   1  15       20.87       28.78      5.65 o 
  -5   1  15      131.77      142.15      7.40 o 
  -4   1  15      212.65      208.47     14.39 o 
  -3   1  15     1242.64     1207.12     48.31 o 
  -2   1  15       42.87       42.49      8.86 o 
  -1   1  15      733.45      631.55     40.50 o 
   0   1  15        4.24       23.64     17.47 o 
   1   1  15      725.53      698.41     16.79 o 
   2   1  15       38.11       50.81     18.77 o 
   3   1  15     1223.95     1185.67     34.95 o 
   4   1  15      214.37      190.89     25.18 o 
   5   1  15      126.80      171.87     24.16 o 
   6   1  15       22.19       63.73     39.06 o 
   7   1  15       35.28       41.98     27.92 o 
  -7   2  15       31.10       57.56     21.59 o 
  -6   2  15       98.37       78.12      9.25 o 
  -5   2  15      208.63      198.17     14.96 o 
  -4   2  15       34.98       32.67      5.52 o 
  -3   2  15      645.43      647.10     15.42 o 
  -2   2  15      529.76      499.19      8.74 o 
  -1   2  15      959.63      907.17     23.69 o 
   0   2  15       77.13       46.15     13.88 o 
   1   2  15      959.49      930.95     30.84 o 
   2   2  15      527.60      489.90     53.45 o 
   3   2  15      640.41      676.19     22.16 o 
   4   2  15       36.77       17.92     19.98 o 
   5   2  15      218.32      257.73     26.21 o 
   6   2  15       99.59      107.88     23.22 o 
   7   2  15       31.28       71.26     17.68 o 
  -7   3  15        5.35       31.87     19.53 o 
  -6   3  15      112.20       87.37     13.36 o 
  -5   3  15      522.19      443.02     10.79 o 
  -4   3  15      140.29      124.38      8.00 o 
  -3   3  15      429.53      410.35     13.68 o 
  -2   3  15      295.57      292.87     11.82 o 
  -1   3  15     1484.17     1554.60     44.20 o 
   0   3  15      182.63      181.71     16.45 o 
   1   3  15     1508.89     1512.84     30.11 o 
   2   3  15      297.48      301.24     16.73 o 
   3   3  15      430.26      398.04     24.16 o 
   4   3  15      145.57      113.73     11.98 o 
   5   3  15      511.95      542.84     23.77 o 
   6   3  15      111.74      117.49     20.53 o 
   7   3  15        6.44       23.21     20.91 o 
  -7   4  15      109.64       96.62     16.45 o 
  -6   4  15       42.26       49.34     11.31 o 
  -5   4  15       86.78       34.95     47.28 o 
  -4   4  15       79.93       79.15      6.98 o 
  -3   4  15      103.73      104.24     12.33 o 
  -2   4  15       37.54       37.00     17.47 o 
  -1   4  15     1490.46     1509.99     88.40 o 
   0   4  15        3.39       26.85     15.61 o 
   1   4  15     1472.49     1523.95     50.88 o 
   2   4  15       36.83       35.95     14.90 o 
   3   4  15      102.89      117.73     28.78 o 
   4   4  15       81.76      120.26     22.61 o 
   5   4  15       87.00       65.99     27.75 o 
   6   4  15       43.72       61.96     26.05 o 
   7   4  15      109.77      117.58     57.05 o 
  -5   5  15      260.91      222.03     29.81 o 
  -4   5  15      112.21       80.04     34.95 o 
  -3   5  15      684.58      680.48     18.65 o 
  -2   5  15       43.87       63.19      9.79 o 
  -1   5  15      124.69      115.41     12.91 o 
   0   5  15      274.86      289.47     20.63 o 
   1   5  15      116.20      110.33     21.59 o 
   2   5  15       41.64       67.76     16.45 o 
   3   5  15      702.65      733.34     29.02 o 
   4   5  15      107.70      114.41     31.87 o 
   5   5  15      262.25      218.24     18.37 o 
   6   5  15       10.66       14.39     37.00 o 
  -6   6  15       53.05       74.01     14.39 o 
  -5   6  15        6.65       26.73     14.39 o 
  -4   6  15      293.50      222.03     21.59 o 
  -3   6  15      476.42      549.29      8.81 o 
  -2   6  15      379.07      367.43     28.78 o 
  -1   6  15      463.45      505.97     15.93 o 
   1   6  15      472.37      502.29     20.94 o 
   2   6  15      381.46      407.39     22.10 o 
   3   6  15      483.69      486.20     40.09 o 
   4   6  15      290.77      232.73     56.53 o 
   5   6  15        6.04       56.08     37.00 o 
   6   6  15       52.69       77.43     20.62 o 
  -6   7  15       47.18       81.20     56.53 o 
  -5   7  15      136.78      193.25     30.84 o 
  -4   7  15       45.24       56.53     15.42 o 
  -3   7  15      190.26      160.82     41.63 o 
  -2   7  15      128.49      120.91     10.73 o 
  -1   7  15      459.02      422.40     27.24 o 
   0   7  15      197.10      210.53     17.43 o 
   1   7  15      454.97      425.76     22.09 o 
   2   7  15      128.99      157.56     23.17 o 
   3   7  15      182.26      178.77     21.07 o 
   4   7  15       46.46       30.87     18.99 o 
   5   7  15      133.20       96.76     34.43 o 
   6   7  15       45.84       65.29     21.29 o 
  -6   8  15       68.06       74.01     49.34 o 
  -5   8  15      102.65       76.07     26.73 o 
  -4   8  15       63.10       20.56     21.59 o 
  -3   8  15      390.38      433.36     11.76 o 
  -2   8  15      139.60      161.39     26.73 o 
  -1   8  15      549.80      601.44     33.92 o 
   0   8  15     1054.67     1028.53     52.42 o 
   1   8  15      558.02      536.79     17.01 o 
   2   8  15      140.06      115.35     15.94 o 
   3   8  15      403.29      416.48     33.65 o 
   4   8  15       64.78       52.85     13.02 o 
   5   8  15      103.39       78.60     27.08 o 
   6   8  15       66.90       72.98     36.34 o 
  -5   9  15       21.16       24.67     31.87 o 
  -2   9  15       24.75       27.64      9.49 o 
  -1   9  15      803.25      875.84     29.30 o 
   0   9  15      203.89      237.45     29.48 o 
   1   9  15      797.26      872.29     25.22 o 
   4   9  15       12.82       23.64     25.70 o 
   5   9  15       21.71       38.03     41.12 o 
  -5  10  15       54.01       72.98     24.67 o 
  -4  10  15       10.16       31.87     18.50 o 
  -3  10  15       52.50       49.34      7.58 o 
  -2  10  15       88.45       87.06     18.99 o 
  -1  10  15      202.85      271.41     16.50 o 
   0  10  15        4.09        3.08     35.98 o 
   1  10  15      207.43      267.87     28.14 o 
   2  10  15       92.60       84.05     19.53 o 
   3  10  15       54.14       63.73     37.00 o 
   4  10  15        9.69       11.31     40.09 o 
   5  10  15       54.52       19.53     18.50 o 
  -4  11  15       37.14       56.53     39.06 o 
  -3  11  15       22.53       27.47     10.71 o 
  -2  11  15      243.74      255.46     18.34 o 
  -1  11  15       84.92       99.62     20.56 o 
   0  11  15      246.14      295.91     34.43 o 
   1  11  15       84.05      111.01     31.87 o 
   2  11  15      240.75      240.55     19.01 o 
   4  11  15       37.91       57.56     39.06 o 
  -3  12  15       11.00       17.37     35.98 o 
  -2  12  15      105.33      153.28     32.89 o 
  -1  12  15      211.46      203.16     19.40 o 
   0  12  15       94.52      154.78     19.02 o 
   1  12  15      210.27      222.12     26.60 o 
   2  12  15      110.01      131.27     26.05 o 
   3  12  15       10.91       20.56     40.09 o 
   4  12  15       41.67       40.00     20.70 o 
  -3  13  15       72.31       52.48     21.59 o 
  -2  13  15       55.78       78.95     17.18 o 
  -1  13  15       10.23       66.97     23.00 o 
   0  13  15        0.62       34.43     20.35 o 
   1  13  15       10.94       57.56     21.59 o 
   2  13  15       55.03       72.71     24.13 o 
  -1  14  15        5.31       35.33     20.04 o 
   0  14  15      134.23      214.55     25.51 o 
   1  14  15        5.74       32.89     28.78 o 
   0   0  16     1443.39     1603.53     24.67 o 
   1   0  16       42.03       49.58     15.42 o 
   2   0  16       74.41       72.47     14.05 o 
   3   0  16      205.13      197.28     13.58 o 
   4   0  16       93.58       84.04     15.93 o 
   5   0  16      214.29      172.83     25.70 o 
   6   0  16        1.81       21.59     13.36 o 
   7   0  16       78.95       78.21     18.56 o 
  -7   1  16      199.90       52.58     59.10 o 
  -6   1  16       49.87       38.37     13.36 o 
  -5   1  16      203.83      212.80     18.50 o 
  -4   1  16       76.61       75.54      6.07 o 
  -3   1  16       40.48       47.10      8.86 o 
  -2   1  16      312.01      341.81     32.38 o 
  -1   1  16     1944.75     1918.07     14.63 o 
   0   1  16      695.83      759.51     25.18 o 
   1   1  16     1951.12     1881.13     75.55 o 
   2   1  16      308.64      257.74     24.67 o 
   3   1  16       38.97       61.72     28.78 o 
   4   1  16       76.26       76.13     29.69 o 
   5   1  16      196.98      197.54     31.35 o 
   6   1  16       50.30       82.23     30.53 o 
   7   1  16      202.09      202.45     23.61 o 
  -6   2  16        8.06        4.11      5.14 o 
  -5   2  16       75.56       75.89     25.18 o 
  -4   2  16      870.96      732.90     21.59 o 
  -3   2  16      785.84      707.97     15.41 o 
  -2   2  16      709.19      773.53     53.97 o 
  -1   2  16       76.28       60.95     13.36 o 
   0   2  16      579.73      550.57     13.43 o 
   1   2  16       69.64       49.27     21.95 o 
   2   2  16      689.95      769.29     23.17 o 
   3   2  16      777.94      769.31     30.84 o 
   4   2  16      881.34      888.76     27.81 o 
   5   2  16       73.65       92.23     27.24 o 
   6   2  16        8.95       38.55     19.93 o 
  -6   3  16       10.39       21.59     12.33 o 
  -5   3  16       49.49       36.04      7.71 o 
  -4   3  16       72.83       60.93     10.28 o 
  -3   3  16      403.26      415.31     11.63 o 
  -2   3  16       87.08       92.82     15.93 o 
  -1   3  16      666.17      691.89     19.02 o 
   0   3  16     1757.73     1746.56     32.59 o 
   1   3  16      668.75      610.96     16.50 o 
   2   3  16       88.18       52.64     39.57 o 
   3   3  16      403.35      383.70     41.63 o 
   4   3  16       73.52       99.25     29.81 o 
   5   3  16       51.92       70.59     25.80 o 
  -6   4  16       43.03       51.40     23.64 o 
  -5   4  16      111.49      131.57     29.81 o 
  -4   4  16      241.41      205.05     17.99 o 
  -3   4  16     1662.55     1820.90    132.09 o 
  -2   4  16      221.09      249.49     10.43 o 
  -1   4  16       62.38       66.56     14.39 o 
   0   4  16      309.33      350.54     26.21 o 
   1   4  16       69.43       57.62     46.77 o 
   2   4  16      214.16      228.90     17.81 o 
   3   4  16     1660.29     1680.56    151.10 o 
   4   4  16      242.60      298.26     22.72 o 
   5   4  16      113.03      128.69     28.78 o 
   6   4  16       43.83       47.45     23.70 o 
  -6   5  16       63.96       88.40     13.36 o 
  -5   5  16      217.16      173.72     21.59 o 
  -4   5  16       66.36       56.60      3.97 o 
  -3   5  16      155.29      164.61     12.85 o 
  -2   5  16      569.55      618.90     46.77 o 
  -1   5  16      518.97      542.36     32.37 o 
   0   5  16      987.81     1042.24     23.13 o 
   1   5  16      530.13      557.03     17.47 o 
   2   5  16      576.78      563.99     38.27 o 
   3   5  16      154.68      132.15     16.96 o 
   4   5  16       69.96      113.14     22.42 o 
   5   5  16      217.80      208.19     33.92 o 
   6   5  16       61.14       48.50     22.72 o 
  -6   6  16       48.98       32.89     30.84 o 
  -5   6  16       55.77       74.01     14.39 o 
  -4   6  16       90.43       72.40      5.14 o 
  -3   6  16      436.31      467.50     11.95 o 
  -2   6  16      207.59      201.01     13.25 o 
  -1   6  16      230.92      224.91     33.10 o 
   0   6  16      159.22      166.35     20.99 o 
   1   6  16      219.64      248.89     18.21 o 
   2   6  16      206.07      223.20     21.87 o 
   3   6  16      447.98      464.85     15.20 o 
   4   6  16       89.96      109.96     17.05 o 
   5   6  16       58.20       45.59     28.78 o 
   6   6  16       48.88      118.48     24.16 o 
  -5   7  16      165.93       98.68     27.75 o 
  -4   7  16       99.04       92.51     21.59 o 
  -3   7  16      308.01      330.84     12.87 o 
  -2   7  16      764.07      817.46     21.48 o 
  -1   7  16      159.24      160.92     22.61 o 
   0   7  16      295.06      269.80     17.43 o 
   1   7  16      149.95      147.29     68.87 o 
   2   7  16      784.38      768.19     66.81 o 
   3   7  16      311.68      264.84     81.72 o 
   4   7  16      101.31      119.46     16.25 o 
   5   7  16      169.10      120.05     25.18 o 
  -5   8  16        6.98       68.87     34.95 o 
  -4   8  16       26.30       20.56     30.84 o 
  -3   8  16      148.60      137.71      9.77 o 
  -2   8  16       98.83       82.90     14.61 o 
  -1   8  16      310.77      301.30     16.08 o 
   0   8  16       98.21      101.27     27.95 o 
   1   8  16      308.40      347.35     21.00 o 
   2   8  16       97.18      117.21     27.24 o 
   3   8  16      148.65      153.63     21.94 o 
   5   8  16        7.17       18.71     23.95 o 
  -5   9  16       39.83       34.95     21.59 o 
  -4   9  16      266.61      297.06     42.14 o 
  -3   9  16      236.79      254.11     20.56 o 
  -2   9  16      130.50      155.58     15.06 o 
  -1   9  16       58.37       61.65     16.13 o 
   0   9  16       37.14       37.00     68.87 o 
   1   9  16       62.39       76.79     45.74 o 
   2   9  16      129.78      161.97     21.77 o 
   3   9  16      238.43      221.72     20.70 o 
   4   9  16      262.67      225.07     22.22 o 
   5   9  16       41.25       41.12     44.20 o 
  -4  10  16       50.03       13.36     25.70 o 
  -3  10  16       78.60       90.13     11.31 o 
  -2  10  16      145.17      127.68     22.61 o 
  -1  10  16      146.46      163.70     31.35 o 
   0  10  16      143.92      151.29     39.57 o 
   1  10  16      146.58      180.58     32.92 o 
   2  10  16      138.10      106.34     20.53 o 
   3  10  16       81.35      101.70     27.70 o 
  -4  11  16       99.60       26.73     41.12 o 
  -3  11  16        9.84       39.06     31.87 o 
  -2  11  16       42.19       40.98      9.43 o 
  -1  11  16       36.17       52.18     14.23 o 
   0  11  16       81.49       78.29     17.26 o 
   1  11  16       36.76       80.05     23.21 o 
   2  11  16       43.16       74.01     26.73 o 
   3  11  16       10.56       47.30     26.14 o 
   4  11  16       99.77      136.91     27.25 o 
  -3  12  16       76.47       65.14     17.11 o 
  -2  12  16        7.93       23.64     16.45 o 
  -1  12  16      142.20      192.77     33.92 o 
   0  12  16      223.59      269.27     31.73 o 
   1  12  16      140.84      125.25     15.79 o 
   3  12  16       75.77      100.73     24.67 o 
  -2  13  16        3.65       17.04     13.74 o 
  -1  13  16       33.30       46.72     30.32 o 
   0  13  16      111.74      142.03     18.44 o 
   1  13  16       32.37       77.89     27.75 o 
   2  13  16        3.02       35.07     23.85 o 
   0  14  16       73.14       37.00     29.81 o 
   1   0  17       52.57       39.18     17.47 o 
   2   0  17      549.12      573.24     22.91 o 
   3   0  17        0.42       13.36     22.61 o 
   4   0  17      236.27      277.79     61.67 o 
   5   0  17       51.67       57.56     12.33 o 
   6   0  17        0.15       29.60     24.67 o 
  -6   1  17       32.21        9.25     13.36 o 
  -5   1  17       26.40       18.50      8.22 o 
  -4   1  17      282.53      266.67     16.45 o 
  -3   1  17       88.62       85.64     17.71 o 
  -2   1  17     1592.36     1562.07    121.29 o 
  -1   1  17      282.63      278.47     16.29 o 
   0   1  17       34.89       33.58     12.55 o 
   1   1  17      281.45      296.64     17.47 o 
   2   1  17     1587.96     1536.36     35.99 o 
   3   1  17       89.01       90.19     33.41 o 
   4   1  17      278.12      275.98     15.46 o 
   5   1  17       25.29       38.03     35.98 o 
   6   1  17       33.03        5.14     21.59 o 
  -6   2  17      195.11      153.16     32.89 o 
  -5   2  17       71.71       74.08     14.39 o 
  -4   2  17      173.63      155.84     11.31 o 
  -3   2  17       11.73        9.25     16.45 o 
  -2   2  17      206.37      182.83     14.90 o 
  -1   2  17       64.92       74.06     17.99 o 
   0   2  17      481.80      501.30     20.74 o 
   1   2  17       64.85       92.27     22.61 o 
   2   2  17      207.05      253.90     30.84 o 
   3   2  17       11.87       23.64     18.50 o 
   4   2  17      172.09      159.50     64.24 o 
   5   2  17       72.00       92.04     19.74 o 
   6   2  17      191.67      298.33     82.23 o 
  -6   3  17       34.07       24.67     13.36 o 
  -5   3  17       26.07       21.59     17.47 o 
  -4   3  17      143.74      112.01      5.29 o 
  -3   3  17      330.05      320.68     16.00 o 
  -2   3  17      806.54      802.95     11.82 o 
  -1   3  17      317.62      350.82     24.16 o 
   0   3  17      704.45      674.53     22.08 o 
   1   3  17      317.62      303.45     31.15 o 
   2   3  17      822.92      694.85    103.82 o 
   3   3  17      331.14      316.24     19.01 o 
   4   3  17      141.30      169.03     45.23 o 
   5   3  17       26.00       24.67     25.70 o 
   6   3  17       35.03       93.93     33.92 o 
  -6   4  17      302.43      318.65     18.50 o 
  -5   4  17       45.18       21.59     18.50 o 
  -4   4  17      278.82      230.91     22.61 o 
  -3   4  17       61.27      110.95     13.88 o 
  -2   4  17       81.23       89.25     15.42 o 
  -1   4  17        1.39        2.06     10.28 o 
   0   4  17     1460.72     1556.61     51.40 o 
   2   4  17       83.66       64.28     24.67 o 
   3   4  17       65.90       94.52     23.13 o 
   4   4  17      285.21      250.87     23.58 o 
   5   4  17       46.79       54.91     14.78 o 
   6   4  17      303.86      248.27     34.87 o 
  -6   5  17       17.94       43.17     14.39 o 
  -5   5  17       81.92       90.46     30.84 o 
  -4   5  17      316.84      261.33     23.64 o 
  -3   5  17      103.16      124.12      7.93 o 
  -2   5  17      635.10      636.20     25.70 o 
  -1   5  17      114.44      120.26     24.67 o 
   0   5  17      464.85      458.29     12.85 o 
   1   5  17      118.34      117.68     28.78 o 
   2   5  17      626.22      641.04     16.05 o 
   3   5  17      103.79      128.49     31.87 o 
   4   5  17      315.86      289.10     25.70 o 
   5   5  17       81.26       97.65     35.98 o 
   6   5  17       17.17       22.88     24.69 o 
  -6   6  17       27.85       74.01     27.75 o 
  -5   6  17       45.18       45.23     28.78 o 
  -4   6  17       55.73       39.16     31.35 o 
  -3   6  17      241.01      209.45     11.82 o 
  -2   6  17      221.40      225.73     13.79 o 
  -1   6  17      300.53      330.40     25.70 o 
   0   6  17      557.02      573.53     29.30 o 
   1   6  17      297.74      273.89     16.05 o 
   2   6  17      217.43      216.17     19.74 o 
   3   6  17      242.37      215.17     37.00 o 
   4   6  17       56.11       85.32     17.58 o 
  -4   7  17      327.79      297.06     49.34 o 
  -3   7  17      300.27      342.54     16.96 o 
  -2   7  17      484.63      489.10     32.89 o 
  -1   7  17      182.60      152.09     14.94 o 
   0   7  17       99.73       80.88     31.35 o 
   1   7  17      175.40      192.33     12.58 o 
   2   7  17      475.14      472.05     23.27 o 
   3   7  17      298.42      293.98     20.15 o 
   4   7  17      335.63      290.05     18.99 o 
  -5   8  17       67.86       41.12     31.87 o 
  -4   8  17       37.74        7.20     17.47 o 
  -3   8  17       87.65       71.02     12.33 o 
  -2   8  17       31.63       33.56     10.43 o 
  -1   8  17       32.10       29.88     22.10 o 
   0   8  17       66.35       98.26     31.87 o 
   1   8  17       32.63       40.33     13.07 o 
   2   8  17       32.14       89.51     16.16 o 
   3   8  17       88.11      104.10     16.05 o 
   4   8  17       38.92       95.26     25.29 o 
   5   8  17       67.97       69.12     25.48 o 
  -5   9  17       99.98       39.06     20.56 o 
  -4   9  17       53.95       62.70     34.95 o 
  -3   9  17       68.34       88.03     33.92 o 
  -2   9  17      289.02      285.43     38.47 o 
  -1   9  17      318.59      307.94     22.50 o 
   0   9  17       28.04       45.23     21.59 o 
   1   9  17      315.97      321.73     17.27 o 
   2   9  17      284.58      296.70     57.05 o 
   3   9  17       69.38       98.08     40.60 o 
   4   9  17       53.57       72.98     22.61 o 
   5   9  17      100.16      119.00     40.11 o 
  -4  10  17       51.07       25.70     30.84 o 
  -3  10  17       83.97       92.41     25.18 o 
  -1  10  17      149.17      161.15     34.95 o 
   0  10  17       20.24       41.57     18.63 o 
   1  10  17      145.82      166.19     21.24 o 
   2  10  17        3.10       72.98     40.09 o 
   3  10  17       82.00       81.20     27.75 o 
   4  10  17       51.24       41.77     22.89 o 
  -3  11  17       23.95       27.75     14.39 o 
  -2  11  17       24.28       26.50     15.53 o 
  -1  11  17      124.09      129.69     12.56 o 
   0  11  17       34.14       83.45     24.44 o 
   1  11  17      122.55      103.15     47.28 o 
   2  11  17       23.60       59.62     44.20 o 
   3  11  17       24.83       29.93     23.58 o 
  -3  12  17      132.70      123.79     15.04 o 
  -2  12  17       60.42       56.53     12.32 o 
   0  12  17       73.53       63.09     20.04 o 
   1  12  17       11.76       28.97     26.90 o 
   2  12  17       59.62       63.48     32.89 o 
   3  12  17      130.24      149.00     23.18 o 
  -1  13  17       52.82       42.17     38.03 o 
   0  13  17        2.90        5.14     35.98 o 
   1  13  17       54.85       33.26     30.32 o 
   0   0  18      452.92      461.53     30.84 o 
   1   0  18      181.78      159.77     20.00 o 
   2   0  18       35.56       21.59     17.47 o 
   3   0  18       63.11       53.45     13.36 o 
   4   0  18      310.72      299.34     32.89 o 
   5   0  18       13.38       30.07     12.68 o 
   6   0  18       58.06       60.52     16.92 o 
  -6   1  18       60.89       30.09      7.20 o 
  -5   1  18      139.65      114.61     18.90 o 
  -4   1  18      129.85      153.63     38.55 o 
  -3   1  18      212.36      220.61     19.25 o 
  -2   1  18       46.11       37.00     19.53 o 
  -1   1  18      253.23      242.16     18.50 o 
   0   1  18        4.34       23.64     16.45 o 
   1   1  18      254.83      260.24     21.81 o 
   2   1  18       44.61       50.90     13.48 o 
   3   1  18      219.10      202.57     15.88 o 
   4   1  18      126.69      129.00     19.58 o 
   5   1  18      139.18      139.98     33.92 o 
   6   1  18       61.44       59.62     32.89 o 
  -6   2  18      136.17      128.49     25.70 o 
  -5   2  18       21.57       29.87     10.83 o 
  -4   2  18       50.87       42.36      9.79 o 
  -3   2  18      178.66      178.96     19.02 o 
  -2   2  18      576.81      525.26     23.18 o 
  -1   2  18      500.10      547.17     27.75 o 
   0   2  18     1165.72     1134.71     23.39 o 
   1   2  18      501.32      509.56     17.12 o 
   2   2  18      574.89      565.43     51.91 o 
   3   2  18      182.52      144.34     18.90 o 
   4   2  18       48.04       29.39     19.58 o 
   5   2  18       19.84       26.48     18.19 o 
   6   2  18      135.09      246.43     68.87 o 
  -6   3  18       30.44       18.50     21.59 o 
  -4   3  18       59.64       68.12     18.50 o 
  -3   3  18      752.94      743.95     27.75 o 
  -2   3  18      916.71      893.93     27.24 o 
  -1   3  18      322.31      311.65     10.28 o 
   0   3  18      166.73      219.14     23.94 o 
   1   3  18      320.45      301.29     28.27 o 
   2   3  18      906.52      892.31     20.35 o 
   3   3  18      762.37      777.50     27.98 o 
   4   3  18       56.71       43.72     15.61 o 
   6   3  18       31.14       27.75     24.67 o 
  -6   4  18       91.38       96.62     29.81 o 
  -5   4  18       75.05       38.03     18.50 o 
  -4   4  18       56.53       32.24     13.36 o 
  -3   4  18        4.88        9.25     11.31 o 
  -2   4  18      423.27      420.37     14.39 o 
  -1   4  18       26.41       44.37     12.55 o 
   0   4  18      345.66      326.17     15.72 o 
   2   4  18      427.11      389.74     36.49 o 
   3   4  18        4.95       44.86     27.24 o 
   4   4  18       56.80       91.95     28.78 o 
   5   4  18       73.21      109.46     38.55 o 
   6   4  18       89.84       84.48     33.57 o 
  -5   5  18      123.58      102.79     16.45 o 
  -4   5  18      150.90      122.41     22.69 o 
  -3   5  18      198.57      196.68     12.33 o 
  -2   5  18      233.43      257.48     16.98 o 
  -1   5  18      851.33      843.01     17.47 o 
   0   5  18      172.95      186.29     15.10 o 
   1   5  18      864.74      854.84     23.64 o 
   2   5  18      229.60      243.80     48.31 o 
   3   5  18      205.79      209.45     22.61 o 
   4   5  18      149.54      151.54     14.94 o 
   5   5  18      124.17      149.77     28.27 o 
   6   5  18       58.69       29.81     40.09 o 
  -5   6  18      198.18      176.80     38.03 o 
  -4   6  18      109.38      102.60      9.77 o 
  -3   6  18      152.93      130.54     16.05 o 
  -2   6  18       38.45      111.01     17.47 o 
  -1   6  18      480.68      465.83     18.02 o 
   0   6  18      456.65      445.04     31.88 o 
   1   6  18      490.66      492.36     23.85 o 
   2   6  18       37.37       53.69     18.24 o 
   3   6  18      150.93      159.40     17.78 o 
   4   6  18      107.94       78.24     31.35 o 
   5   6  18      198.94      194.91     32.29 o 
  -4   7  18        2.63        4.11      3.08 o 
  -3   7  18       82.61       48.62     15.55 o 
  -2   7  18      132.30      118.57     12.04 o 
  -1   7  18      108.96       91.52     22.10 o 
   0   7  18      405.25      405.86     31.35 o 
   1   7  18      109.29       79.09     17.53 o 
   2   7  18      132.69       89.43     21.81 o 
   3   7  18       81.01       46.26     26.21 o 
   4   7  18        2.00       20.95     19.30 o 
   5   7  18       12.95       37.00     25.70 o 
  -5   8  18       47.28      117.18     37.00 o 
  -4   8  18      115.12       88.40     35.98 o 
  -3   8  18       86.25      100.42     12.29 o 
  -1   8  18      113.32      109.79     27.90 o 
   0   8  18       13.49       60.65     39.06 o 
   1   8  18      108.23      124.69     14.71 o 
   2   8  18       57.35       45.23     27.62 o 
   3   8  18       83.26       12.33     38.03 o 
   4   8  18      113.02      127.24     20.40 o 
   5   8  18       46.99       65.81     28.96 o 
  -4   9  18       11.75       13.36     21.59 o 
  -3   9  18      114.95      129.58     15.42 o 
  -2   9  18       50.03       33.74     12.56 o 
  -1   9  18      242.63      245.68     23.13 o 
   0   9  18       11.89       48.82     15.93 o 
   1   9  18      233.33      241.16     19.74 o 
   2   9  18       50.22       64.79     20.56 o 
   3   9  18      113.22      123.21     21.15 o 
   4   9  18       11.84       55.82     21.29 o 
  -4  10  18       58.98       63.73     42.14 o 
  -3  10  18       20.23       27.72     24.16 o 
  -2  10  18       58.78       90.47     44.71 o 
  -1  10  18        5.19       37.00     37.00 o 
   0  10  18      136.36      110.54     23.70 o 
   1  10  18        5.26       50.47     39.06 o 
   2  10  18       56.42       74.64     22.50 o 
   3  10  18       19.48       74.01     31.87 o 
   4  10  18       59.48       48.56     17.78 o 
  -3  11  18       60.76       64.25     13.85 o 
  -2  11  18       41.54       43.14     21.43 o 
  -1  11  18       36.51       49.34     17.47 o 
   1  11  18       35.98       10.28     19.53 o 
   2  11  18       43.32       51.40     27.75 o 
   3  11  18       62.16       79.43     21.29 o 
  -1  12  18       32.75       54.14     20.23 o 
   0  12  18        2.39       25.55     25.83 o 
   1  12  18       32.26       38.58     26.73 o 
   2  12  18       17.82       69.20     22.07 o 
   2   0  19       15.92       18.50     28.78 o 
   3   0  19     1160.48     1206.30     29.57 o 
   4   0  19       18.93       16.45     35.98 o 
   5   0  19      136.37      144.43     28.27 o 
   6   0  19        4.82       25.70     49.34 o 
  -6   1  19       75.30       76.01     16.98 o 
  -5   1  19      174.13      126.66     16.96 o 
  -4   1  19       94.53       83.75     12.33 o 
  -3   1  19       17.59       28.78     20.56 o 
  -2   1  19       83.24       66.69     11.56 o 
  -1   1  19       73.03      109.57      9.87 o 
   0   1  19        7.00       28.27     22.10 o 
   1   1  19       76.44       64.74     14.28 o 
   2   1  19       83.12      111.61     38.03 o 
   3   1  19       18.84       81.20     21.59 o 
   4   1  19       93.33       78.81     19.58 o 
   5   1  19      177.58      174.31     20.48 o 
   6   1  19       75.37      122.01     40.86 o 
  -6   2  19       22.97        1.03      7.20 o 
  -5   2  19       12.74        9.83      9.79 o 
  -4   2  19        2.76       18.50     15.42 o 
  -3   2  19      839.21      794.39     24.34 o 
  -2   2  19      203.90      171.94     20.37 o 
  -1   2  19        4.37       43.17     25.70 o 
   0   2  19      126.07      136.06     14.39 o 
   2   2  19      206.94      193.25     15.97 o 
   3   2  19      837.71      835.34     24.71 o 
   4   2  19        2.93       15.42     40.09 o 
   5   2  19       11.16       51.94     25.70 o 
   6   2  19       22.81       45.23     39.06 o 
  -6   3  19       59.23       32.89     14.39 o 
  -5   3  19      213.63      192.89     38.55 o 
  -4   3  19       15.33       16.45     14.39 o 
  -3   3  19       11.91       11.31     11.31 o 
  -2   3  19      135.21      142.84     22.89 o 
  -1   3  19      853.19      895.30     24.16 o 
   0   3  19      510.45      482.13     24.67 o 
   1   3  19      862.92      856.16     30.32 o 
   2   3  19      129.01      170.86     32.38 o 
   3   3  19       11.96       29.44     24.67 o 
   4   3  19       14.93       76.07     24.67 o 
   5   3  19      213.87      231.12     27.14 o 
   6   3  19       58.58       50.37     24.67 o 
  -5   4  19       12.91        6.40      7.71 o 
  -4   4  19       40.74       29.48     12.43 o 
  -3   4  19       28.64       39.06     16.45 o 
  -2   4  19      160.49      148.99     35.46 o 
  -1   4  19      454.36      445.48     60.13 o 
   0   4  19      254.07      241.28     18.50 o 
   1   4  19      457.77      430.53     21.42 o 
   2   4  19      160.71      146.75     18.99 o 
   3   4  19       29.48       61.16     24.16 o 
  -5   5  19       29.27       32.89     16.45 o 
  -4   5  19       86.31       85.35     16.96 o 
  -2   5  19        8.56       30.84     19.53 o 
  -1   5  19      169.54      174.08     21.73 o 
   0   5  19       16.18       24.05     15.31 o 
   1   5  19      164.87      210.73     30.32 o 
   2   5  19        9.59       38.03     28.78 o 
   3   5  19       28.26       38.79     21.73 o 
   4   5  19       84.38      115.13     34.95 o 
   5   5  19       27.84       29.81     40.09 o 
  -4   6  19       19.43       16.50     12.33 o 
  -3   6  19      249.73      251.79     25.07 o 
  -2   6  19       60.06       55.04     23.13 o 
  -1   6  19      172.49      237.42     27.75 o 
   0   6  19      858.55      913.52     39.06 o 
   1   6  19      166.77      211.17     27.24 o 
   2   6  19       60.19       47.28     30.84 o 
   3   6  19      250.55      255.10     21.07 o 
   5   6  19        2.74        7.20     43.17 o 
  -5   7  19        7.48       15.42     22.61 o 
  -4   7  19       20.67       21.49     25.18 o 
  -3   7  19       60.53       66.55     11.98 o 
  -2   7  19       32.44       47.92     12.12 o 
  -1   7  19      120.53      108.91     21.67 o 
   1   7  19      120.85      106.25     26.71 o 
   2   7  19       33.46       10.53     18.44 o 
   4   7  19       22.48       58.24     23.92 o 
   5   7  19        7.97       45.39     21.97 o 
  -3   8  19      522.61      565.13     50.88 o 
  -2   8  19       51.30       67.25     12.29 o 
  -1   8  19       41.19       46.51     11.63 o 
   0   8  19      560.66      508.91     20.74 o 
   1   8  19       37.80       52.27     18.44 o 
   2   8  19       51.23       50.80     30.32 o 
   3   8  19      515.75      495.39     25.80 o 
   4   8  19       48.69       59.10     37.07 o 
  -4   9  19       23.65       70.93     33.92 o 
  -3   9  19       39.46       55.49     19.53 o 
  -2   9  19       25.39       44.38     16.29 o 
  -1   9  19      186.25      160.68     30.32 o 
   0   9  19       12.24       37.00     28.78 o 
   1   9  19      186.72      190.61     23.92 o 
   2   9  19       24.91       15.42     32.89 o 
   3   9  19       39.96      108.96     42.14 o 
   4   9  19       23.33       70.52     25.29 o 
  -3  10  19       61.00       72.68     12.77 o 
  -2  10  19      159.21      186.47     14.10 o 
  -1  10  19       26.15       21.31     13.54 o 
   0  10  19      387.22      459.53     41.12 o 
   1  10  19       27.00       56.72     21.66 o 
   2  10  19      161.51      146.36     19.40 o 
   3  10  19       61.38       95.81     44.71 o 
  -2  11  19      147.35      159.03     26.14 o 
  -1  11  19      102.01      123.13     30.23 o 
   0  11  19        0.01       81.20     42.14 o 
   1  11  19      102.25       99.85     27.88 o 
   2  11  19      146.32      178.86     21.59 o 
  -1  12  19       29.95       26.73     30.84 o 
   0  12  19       12.57       83.26     48.31 o 
   1  12  19       30.13       35.98     34.95 o 
   1   0  20       14.48       42.14     13.36 o 
   2   0  20        2.15       30.76     32.89 o 
   3   0  20       80.79       97.26     25.79 o 
   5   0  20       10.77       41.12     43.17 o 
  -5   1  20      215.43      194.96     14.78 o 
  -4   1  20       64.37       50.91     11.76 o 
  -3   1  20       30.62       17.25      8.33 o 
  -2   1  20      389.08      320.76     13.71 o 
  -1   1  20      153.72      145.80     14.39 o 
   0   1  20      147.60      162.30     23.64 o 
   1   1  20      150.53      127.11     21.81 o 
   2   1  20      383.77      342.14     23.64 o 
   3   1  20       29.79       33.92     20.04 o 
   4   1  20       65.80       54.48     39.06 o 
   5   1  20      215.99      199.58     21.07 o 
  -5   2  20        3.31       22.61     15.42 o 
  -4   2  20       63.86       54.24     14.90 o 
  -3   2  20       73.48       57.74     14.78 o 
  -2   2  20      139.81      114.14     12.82 o 
  -1   2  20      365.59      374.50     17.53 o 
   0   2  20      115.96       96.44     17.40 o 
   1   2  20      368.93      351.62     19.02 o 
   2   2  20      130.32      166.40     19.02 o 
   3   2  20       75.88      102.79     26.89 o 
   4   2  20       60.81       75.26     16.16 o 
   5   2  20        3.41       55.03     25.70 o 
  -5   3  20      119.81       89.22     23.58 o 
  -4   3  20        6.82        9.86      9.79 o 
  -3   3  20      262.72      251.44     14.78 o 
  -2   3  20      271.40      246.64     39.57 o 
  -1   3  20      307.00      330.84     12.87 o 
   0   3  20      123.76       80.15     21.07 o 
   1   3  20      303.31      281.68     20.74 o 
   2   3  20      259.61      306.29     32.50 o 
   3   3  20      260.23      271.31     44.71 o 
   4   3  20        6.55       38.03     26.73 o 
   5   3  20      121.41      112.53     59.10 o 
  -5   4  20       25.34       28.07     20.04 o 
  -4   4  20      277.94      247.61     22.10 o 
  -3   4  20      126.22      111.09     33.92 o 
  -2   4  20      293.06      293.98     30.84 o 
  -1   4  20      260.00      229.99     23.72 o 
   0   4  20       26.54       42.14     14.71 o 
   1   4  20      254.08      353.20     27.16 o 
   2   4  20      290.67      311.43     23.65 o 
   3   4  20      125.40      140.17     16.98 o 
   4   4  20      282.00      244.64     52.42 o 
   5   4  20       26.41       51.29     21.43 o 
  -5   5  20       41.02       28.78     21.59 o 
  -4   5  20      124.69      122.34     14.39 o 
  -3   5  20       50.27       80.76     14.57 o 
  -2   5  20      368.51      446.27     24.16 o 
  -1   5  20       59.33       42.91     11.97 o 
   0   5  20       36.16       54.67     19.92 o 
   1   5  20       57.74       54.12     18.44 o 
   2   5  20      362.16      368.70     26.96 o 
   3   5  20       50.16       60.65     41.12 o 
   4   5  20      122.75      102.84     27.76 o 
   5   5  20       41.71       38.03     28.78 o 
  -4   6  20       41.33       34.87      8.36 o 
  -3   6  20      206.57      191.79     30.32 o 
  -2   6  20       14.43       43.17     20.56 o 
  -1   6  20      349.10      406.07     56.53 o 
   0   6  20      195.55      192.27     22.61 o 
   1   6  20      341.61      332.10     20.91 o 
   2   6  20       13.24       16.45     35.98 o 
   3   6  20      203.10      157.53     22.16 o 
   4   6  20       39.25       77.87     27.75 o 
   5   6  20       29.64       45.70     23.13 o 
  -4   7  20      119.09       94.68     25.18 o 
  -3   7  20        5.27       16.45     18.50 o 
  -2   7  20       80.78       62.97     11.86 o 
  -1   7  20       44.43       43.71     19.58 o 
   0   7  20       84.73       96.83     19.46 o 
   1   7  20       45.31      108.96     16.45 o 
   2   7  20       77.27       84.54     37.52 o 
   3   7  20        5.52       59.62     23.64 o 
   4   7  20      117.52      111.31     21.43 o 
  -4   8  20       23.58       14.84     27.24 o 
  -3   8  20       18.06      124.38     35.98 o 
  -2   8  20       29.52       60.58     21.07 o 
  -1   8  20        8.98       43.04     18.51 o 
   0   8  20      135.58      145.34     13.88 o 
   2   8  20       27.78       32.54     16.98 o 
   3   8  20       16.85       33.95     26.78 o 
   4   8  20       25.29       43.17     26.73 o 
  -3   9  20       42.23       90.36     24.16 o 
  -2   9  20      100.86      110.33     13.25 o 
  -1   9  20      149.79      151.94     15.55 o 
   0   9  20       20.19       11.60     15.32 o 
   1   9  20      151.50       84.42     20.74 o 
   2   9  20      100.40       92.64     18.99 o 
   3   9  20       40.09       44.74     25.42 o 
  -3  10  20       25.91       23.64     14.39 o 
  -2  10  20       41.42       49.75     17.11 o 
  -1  10  20       13.09       56.77     53.45 o 
   0  10  20        4.66       29.81     41.12 o 
   2  10  20       41.12       39.11     21.07 o 
   3  10  20       25.72       55.94     25.18 o 
  -1  11  20       16.35       46.26     19.53 o 
   0  11  20      251.75      167.49     34.82 o 
   1  11  20       16.28       51.40     27.75 o 
   1   0  21       31.21       54.48     26.73 o 
   2   0  21       24.45       43.29     19.58 o 
   3   0  21        3.13       23.64     22.61 o 
  -5   1  21        3.21       18.50     19.53 o 
  -4   1  21       77.00       74.54     36.49 o 
  -3   1  21       90.00       88.92     15.20 o 
  -2   1  21      216.99      191.73     27.24 o 
  -1   1  21       53.08       68.06     16.96 o 
   1   1  21       51.30       82.56     17.27 o 
   2   1  21      219.25      244.24     19.74 o 
   3   1  21       87.69      111.44     29.30 o 
   4   1  21       76.52       65.79     39.06 o 
   5   1  21        3.00        5.14     26.73 o 
  -5   2  21       21.77       25.70      7.14 o 
  -4   2  21      125.72      146.45     22.10 o 
  -3   2  21        1.33       20.17     17.04 o 
  -2   2  21       83.54       60.02     17.27 o 
  -1   2  21      148.41      176.75     27.75 o 
   0   2  21      199.59      262.92     15.83 o 
   1   2  21      153.45      142.79     30.84 o 
   2   2  21       80.53       78.89     16.92 o 
   4   2  21      122.61      151.00     32.38 o 
   5   2  21       22.01       38.03     45.23 o 
  -5   3  21       12.09        1.03     14.39 o 
  -4   3  21       32.17       34.11     15.79 o 
  -3   3  21        2.97       18.25     20.56 o 
  -2   3  21       66.64       80.67     20.40 o 
  -1   3  21      112.67      111.84     13.58 o 
   0   3  21        2.85       16.04     13.88 o 
   1   3  21      113.69      115.53     22.61 o 
   2   3  21       66.08       63.39     35.46 o 
   3   3  21        3.27       36.45     26.63 o 
   4   3  21       30.29       65.79     32.89 o 
   5   3  21       12.17       42.14     26.73 o 
  -4   4  21       58.50       71.52     22.61 o 
  -3   4  21      178.93      211.65     14.39 o 
  -2   4  21      190.25      107.54     33.79 o 
  -1   4  21       15.21       43.17     32.89 o 
   0   4  21     1045.48     1091.33     63.22 o 
   1   4  21       12.89       85.32     22.61 o 
   2   4  21      186.16      188.02     38.34 o 
   3   4  21      175.98      182.17     29.81 o 
   4   4  21       58.11       63.67     30.84 o 
   5   4  21        2.84       37.00     39.06 o 
  -4   5  21      118.13       95.46     13.70 o 
  -3   5  21        6.25       20.30     12.85 o 
  -2   5  21      138.50      123.27     17.72 o 
  -1   5  21        9.68       43.17     32.89 o 
   0   5  21       60.53       72.98     29.81 o 
   1   5  21        9.26       28.14     19.40 o 
   2   5  21      140.17      120.50     26.39 o 
   3   5  21        6.21       19.53     44.20 o 
   4   5  21      116.03      146.87     93.54 o 
  -4   6  21       38.34       28.78     16.45 o 
  -3   6  21      102.21       76.07     10.28 o 
  -1   6  21       62.69       46.26     23.64 o 
   0   6  21       94.60       85.73     17.79 o 
   1   6  21       62.87       50.93     37.00 o 
   2   6  21       14.83       60.65     31.87 o 
   3   6  21      100.41       75.63     23.13 o 
   4   6  21       40.79       44.68     41.12 o 
  -4   7  21       70.72       74.59     11.82 o 
  -3   7  21       50.62       69.21     26.21 o 
  -2   7  21      335.11      344.87     14.11 o 
  -1   7  21        4.34        1.03     26.73 o 
   0   7  21       44.94       46.73     22.61 o 
   1   7  21        4.61       38.55     18.17 o 
   2   7  21      334.49      299.13     26.05 o 
   4   7  21       68.61      112.32     41.12 o 
  -3   8  21       17.90       21.59     18.50 o 
  -2   8  21        7.46       34.92     12.91 o 
  -1   8  21       10.17       13.36     23.64 o 
   0   8  21        1.69        4.11     39.06 o 
   1   8  21        9.85       13.36     30.84 o 
   2   8  21        7.46       32.89     32.89 o 
  -3   9  21       61.35       67.29     18.50 o 
  -2   9  21       99.15      143.49     22.32 o 
  -1   9  21       26.53       50.37     27.75 o 
   0   9  21       53.96       43.26     17.07 o 
   1   9  21       24.58       45.34     22.47 o 
   2   9  21       97.81       46.24     20.31 o 
   3   9  21       59.58       98.68     27.75 o 
  -2  10  21       64.58       70.78     21.29 o 
  -1  10  21       70.11      114.20     44.20 o 
   0  10  21       53.64       64.76     27.24 o 
   1  10  21       71.00       76.07     28.78 o 
   2  10  21       64.33       42.29     20.25 o 
   0   0  22      792.46      744.20     22.61 o 
   1   0  22      158.71      184.12     39.06 o 
   2   0  22       19.45       49.68     19.02 o 
   3   0  22        4.63       68.87     25.70 o 
   5   0  22       58.05       56.89     25.41 o 
  -5   1  22      114.01      107.66     40.60 o 
  -4   1  22        7.03       12.33     22.61 o 
  -3   1  22       44.00       68.87     30.84 o 
  -2   1  22        2.36       10.28     18.50 o 
  -1   1  22      237.07      289.26     17.47 o 
   0   1  22        0.15       50.58     21.04 o 
   1   1  22      232.53      205.69     26.24 o 
   2   1  22        2.07       59.78     22.50 o 
   3   1  22       42.36       39.32     31.35 o 
   5   1  22      114.50       99.21     26.34 o 
  -4   2  22        5.62       21.93     12.84 o 
  -3   2  22      182.72      191.68     14.39 o 
  -2   2  22       30.84       35.98     17.47 o 
  -1   2  22      200.53      212.28     20.74 o 
   0   2  22       40.53       72.98     29.81 o 
   1   2  22      194.53      178.10     47.28 o 
   2   2  22       32.19       50.21     24.16 o 
   3   2  22      185.91      207.72     33.41 o 
   4   2  22        5.63      104.85     37.00 o 
  -4   3  22       12.80       49.34     15.42 o 
  -3   3  22      228.52      199.21     15.95 o 
  -2   3  22       36.70       70.93     15.42 o 
  -1   3  22       95.30       74.56     15.99 o 
   0   3  22        2.50       34.77     21.43 o 
   1   3  22       88.91       54.31     22.61 o 
   2   3  22       37.44       26.45     22.82 o 
   3   3  22      227.01      259.50     24.67 o 
   4   3  22       12.44       40.15     23.14 o 
  -3   4  22      283.52      288.91     41.63 o 
  -2   4  22       13.85       78.12     31.87 o 
  -1   4  22       64.67       24.61     13.08 o 
   0   4  22       38.20       42.07     23.46 o 
   1   4  22       69.36       98.82     21.66 o 
   2   4  22       14.86       37.00     30.84 o 
   3   4  22      285.74      260.00     25.85 o 
  -4   5  22        2.68       15.42     30.84 o 
  -3   5  22      109.64      102.89     11.90 o 
  -2   5  22       76.25       61.91     16.96 o 
  -1   5  22       97.75      144.58     19.17 o 
   1   5  22       93.60       88.52     21.21 o 
   2   5  22       76.29       83.03     19.25 o 
   3   5  22      106.14      135.68     25.70 o 
   4   5  22        3.08       67.84     37.00 o 
  -4   6  22       26.87       69.49     19.02 o 
  -3   6  22      100.46      133.24     12.96 o 
  -2   6  22        4.29       28.75     13.08 o 
  -1   6  22       34.47       53.45     24.67 o 
   0   6  22        1.67       16.10     16.45 o 
   1   6  22       36.67      150.07     37.00 o 
   2   6  22        3.82       65.99     46.77 o 
   3   6  22       99.33       77.32     25.69 o 
   4   6  22       26.73       65.79     32.89 o 
  -3   7  22       16.65       54.48     19.53 o 
  -2   7  22       59.91       48.58     13.22 o 
  -1   7  22       28.21       31.09     20.04 o 
   0   7  22        1.21       27.81     24.20 o 
   1   7  22       29.51       22.25     21.66 o 
   2   7  22       58.60       89.68     23.77 o 
   3   7  22       16.62       27.75     27.24 o 
  -3   8  22        3.51       22.61     23.64 o 
  -2   8  22       13.95       34.95     26.73 o 
  -1   8  22       59.06       26.63     37.52 o 
   0   8  22       52.96       66.69     24.16 o 
   1   8  22       61.74       65.13     65.27 o 
   2   8  22       14.36       20.07     21.87 o 
  -2   9  22       59.45       71.74     23.13 o 
  -1   9  22       55.47       37.50     26.21 o 
   0   9  22       15.70        2.06     32.89 o 
   1   9  22       56.45       77.46     26.21 o 
   2   9  22       57.08       61.30     19.74 o 
   0  10  22      145.32       86.20     33.09 o 
   1   0  23        0.11       27.80     15.72 o 
   2   0  23        0.85        4.11     31.87 o 
   3   0  23      115.32      113.20     33.41 o 
   4   0  23       88.47      108.52     35.71 o 
  -4   1  23       39.94       26.66     11.31 o 
  -3   1  23       45.34       96.62     21.59 o 
  -2   1  23       73.24       71.66     10.18 o 
  -1   1  23       53.07       46.07     12.29 o 
   0   1  23        5.47       49.06     21.21 o 
   1   1  23       53.51       49.91     20.70 o 
   2   1  23       71.90       35.98     21.59 o 
   3   1  23       45.87       99.08     29.69 o 
   4   1  23       39.94       72.98     32.89 o 
  -4   2  23       20.58       28.32     19.02 o 
  -3   2  23      279.05      249.78     26.21 o 
  -2   2  23       35.82       25.70     20.56 o 
  -1   2  23      101.61       89.56     27.76 o 
   0   2  23      179.77      161.29     24.44 o 
   1   2  23      106.52       77.10     26.73 o 
   2   2  23       34.03       91.28     46.26 o 
   3   2  23      281.04      268.92     44.20 o 
  -4   3  23       15.13       42.81     11.20 o 
  -3   3  23        4.71       55.55     41.12 o 
  -2   3  23      111.80       70.27     24.99 o 
  -1   3  23      307.58      313.37     84.29 o 
   0   3  23      179.80      213.26     22.89 o 
   1   3  23      306.34      272.58     30.73 o 
   2   3  23      113.47      118.38     35.98 o 
   3   3  23        4.59       12.33     42.14 o 
   4   3  23       13.69       60.65     31.87 o 
  -4   4  23       16.03       29.81     18.50 o 
  -3   4  23        8.95       10.10     20.99 o 
  -2   4  23       47.08       70.45     22.61 o 
  -1   4  23        0.09       34.95     32.89 o 
   0   4  23        2.77       25.10     20.91 o 
   1   4  23        0.04       18.50     24.67 o 
   2   4  23       45.47       80.72     19.92 o 
   3   4  23        8.66       35.35     19.90 o 
   4   4  23       16.43       24.67     27.75 o 
  -3   5  23       27.30       39.06     25.70 o 
  -2   5  23       11.96       22.61     16.45 o 
  -1   5  23       32.09       71.44     27.75 o 
   1   5  23       30.85       58.89     18.44 o 
   2   5  23       11.32       51.54     26.73 o 
   3   5  23       25.85      106.90     50.37 o 
  -3   6  23       65.83       70.38     38.03 o 
  -2   6  23      159.52      153.36     13.36 o 
  -1   6  23       36.68       49.34     17.47 o 
   0   6  23       68.05      117.70     31.98 o 
   1   6  23       36.06      114.81     57.56 o 
   2   6  23      156.92      162.34     21.94 o 
   3   6  23       65.36       61.97     21.47 o 
  -2   7  23       29.32       29.47     16.25 o 
  -1   7  23       21.45       38.40     21.59 o 
   0   7  23       49.31       74.98     17.48 o 
   1   7  23       20.23       60.65     34.95 o 
   2   7  23       29.36       59.62     21.59 o 
  -2   8  23       20.86       21.59     15.42 o 
   0   8  23       55.69       35.58     16.92 o 
   1   8  23        9.77       25.70     32.89 o 
   2   8  23       19.81       19.53     35.98 o 
   0   9  23       67.77       96.89     20.70 o 
   0   0  24      281.69      269.31     37.00 o 
   1   0  24       10.91       56.38     14.48 o 
   2   0  24      137.51      177.93     24.67 o 
   3   0  24       92.86       75.74     27.16 o 
  -3   1  24        6.99       22.61     24.67 o 
  -2   1  24       61.25      100.25     25.70 o 
  -1   1  24        9.95       70.93     30.84 o 
   0   1  24       57.41       61.03     34.95 o 
   1   1  24        9.80       35.76     18.86 o 
   2   1  24       60.18       80.64     17.85 o 
   3   1  24        7.20       23.60     18.13 o 
  -3   2  24        8.32       30.79     16.67 o 
  -2   2  24       86.48       95.11     15.95 o 
  -1   2  24        1.61       24.67     23.64 o 
   0   2  24      235.16      242.59     28.21 o 
   2   2  24       90.79      132.93     35.46 o 
   3   2  24        8.34       43.17     23.64 o 
  -3   3  24        8.57       27.75     25.70 o 
  -2   3  24      208.33      199.80     16.96 o 
  -1   3  24       31.62       80.43     18.44 o 
   0   3  24       52.54       50.37     27.75 o 
   1   3  24       32.14       59.59     17.16 o 
   2   3  24      206.61      200.97     19.25 o 
  -3   4  24        5.17       30.46     19.53 o 
  -2   4  24       26.90       22.61     19.53 o 
  -1   4  24       16.62       39.06     26.73 o 
   0   4  24       10.57       24.30     14.16 o 
   1   4  24       16.93       32.89     18.50 o 
   2   4  24       26.36       47.47     22.82 o 
   3   4  24        5.22       23.64     32.89 o 
  -3   5  24       65.65       48.12     17.85 o 
  -2   5  24       90.35      128.14     42.14 o 
  -1   5  24      109.25      115.70     21.59 o 
   0   5  24       36.04       87.37     24.67 o 
   1   5  24      107.80      169.96     33.92 o 
   2   5  24       93.99      129.12     22.20 o 
   3   5  24       65.43       85.32     25.65 o 
  -2   6  24        4.25       12.33     30.84 o 
  -1   6  24       15.22       46.26     16.45 o 
   0   6  24       21.68       43.02     20.23 o 
   1   6  24       14.69       52.19     31.61 o 
   2   6  24        4.04       57.38     42.14 o 
  -1   7  24        0.79      104.85     43.17 o 
   0   7  24       38.69       87.77     63.73 o 
   1   0  25       58.60       66.28     16.43 o 
   3   0  25      148.26      148.22     43.69 o 
  -3   1  25       73.78      122.32     33.92 o 
  -2   1  25       56.89       61.31     15.97 o 
  -1   1  25       21.31       24.86     28.14 o 
   0   1  25        4.31       34.95     26.73 o 
   1   1  25       23.62       76.07     53.45 o 
   2   1  25       56.57       76.95     22.95 o 
   3   1  25       75.71       38.21     22.89 o 
  -3   2  25       64.34       75.42     21.45 o 
  -2   2  25       30.35       77.65     21.07 o 
  -1   2  25       96.38       84.69     19.81 o 
   0   2  25        1.86       28.78     34.95 o 
   1   2  25       93.54       98.59     20.03 o 
   2   2  25       29.43       52.75     32.92 o 
   3   2  25       63.12       84.81     31.87 o 
  -2   3  25       66.79       41.12     16.73 o 
  -1   3  25       22.01       33.79     25.00 o 
   0   3  25       53.29       64.94     38.55 o 
   1   3  25       20.20       63.73     45.23 o 
   2   3  25       65.42      108.96     40.09 o 
  -2   4  25       24.27       32.11     20.70 o 
  -1   4  25      248.28      263.28     31.10 o 
   0   4  25       29.85       22.61     21.59 o 
   1   4  25      246.74      221.90     34.95 o 
   2   4  25       24.60       17.57     31.23 o 
  -1   5  25      101.90      138.26     29.81 o 
   0   5  25        8.60       26.73     30.84 o 
   1   5  25      102.48      106.90     29.81 o 
  -1   6  25        9.43       66.97     24.53 o 
   0   6  25      122.10      129.67     36.49 o 
   1   6  25        8.90       30.52     20.74 o 
   1   0  26        0.11       59.47     21.07 o 
   2   0  26       58.86       82.60     31.87 o 
  -2   1  26       12.52       76.07     24.67 o 
  -1   1  26      107.93      132.66     26.86 o 
   0   1  26       47.85       24.67     27.75 o 
   1   1  26      108.05      125.84     31.87 o 
   2   1  26       13.13       28.87     27.76 o 
  -1   2  26       11.85       39.47     27.08 o 
   0   2  26        5.52       32.89     24.67 o 
   1   2  26       10.75       29.54     30.16 o 
  -1   3  26      136.96      127.33     56.53 o 
   1   3  26      136.92      177.31     72.47 o 
   0   4  26       52.85       88.43     33.61 o 
                                                 
